# Supplementary material for: CryoEM structure of Drosophila flight muscle thick filaments at 7 Å resolution
Source: Life Sci Alliance. 2020 Jul 27;3(8):e202000823. doi: 10.26508/lsa.202000823 (PMC7391215; doi:10.26508/lsa.202000823)
Supplement: Supplemental Data 1. — Mass spectrometry myofibril data. [file LSA-2020-00823_Supplemental_Data_1.xlsx]

## Sheet: Proteins
Accession	Description	Coverage [%]	# Peptides	# Protein Unique Peptides	# AAs	Gene Symbol	# Razor Peptides	Found in Sample: [S1] F1: Sample, delta2-46 Myofibril	Found in Sample: [S3] F3: Sample, delta2-46 Myofibril	Found in Sample: [S4] F4: Sample, delta2-46 Myofibril	Found in Sample: [S2] F2: Control, WT Myofibril	Found in Sample: [S5] F5: Control, WT Myofibril	Found in Sample: [S6] F6: Control, WT Myofibril	Found in Sample: [S7] F7: Control, WT Thick Filament	Modifications
E1JHJ5	Myosin heavy chain, isoform P OS=Drosophila melanogaster GN=Mhc PE=4 SV=1	53	132	0	1949	Mhc	132	High	High	High	High	High	High	High
Annotated Sequence	Modifications	Protein Accessions	Positions in Master Proteins	Abundance: F1: Sample, delta2-46 Myofibril	Abundance: F3: Sample, delta2-46 Myofibril	Abundance: F4: Sample, delta2-46 Myofibril	Abundance: F2: Control, WT Myofibril	Abundance: F5: Control, WT Myofibril	Abundance: F6: Control, WT Myofibril	Abundance: F7: Control, WT Thick Filament	Found in Sample: [S1] F1: Sample, delta2-46 Myofibril	Found in Sample: [S3] F3: Sample, delta2-46 Myofibril	Found in Sample: [S4] F4: Sample, delta2-46 Myofibril	Found in Sample: [S2] F2: Control, WT Myofibril	Found in Sample: [S5] F5: Control, WT Myofibril	Found in Sample: [S6] F6: Control, WT Myofibril	Found in Sample: [S7] F7: Control, WT Thick Filament	Confidence (by Search Engine): Sequest HT	Percolator q-Value (by Search Engine): Sequest HT	Percolator PEP (by Search Engine): Sequest HT	XCorr (by Search Engine): Sequest HT	Top Apex RT [min]	Sequence in Protein	Positions in Protein	Peptide Group Modifications in Protein	Quan Usage
[K].LAGADIETYLLEK.[A]		E1JHJ3; M9NEP1; M9NF46; E1JHJ5; M9NCU7; P05661; B8A423; M9ND95; E1JHJ4	M9NEP1 [257-269]; M9NF46 [257-269]; E1JHJ5 [257-269]; M9ND95 [257-269]	21395801056	12971134726	12901757584	17605813760	9969323992	10382651856	2492435908	High	High	High	High	High	High	High	High	0	0.0001314	2.46	56.62	K.LAGADIETYLLEK.A	[257-269]		Used
[K].ISLTTQLEDTKR.[L]		E1JHJ3; M9NEP1; M9NF46; E1JHJ5; M9NCU7; P05661; Q26433; B8A423; M9ND95; E1JHJ4	M9NEP1 [1305-1316]; M9NF46 [1305-1316]; E1JHJ5 [1305-1316]; M9ND95 [1305-1316]	19054277850	12030411466	11932944623	15078536382	8874137609	9176817596	2.1771e+09	High	High	High	High	High	High	High	High	0.0008329	0.001184	2.36	33.79	K.ISLTTQLEDTKR.L	[1305-1316]		Used
[K].TALLDSLSGEK.[G]		E1JHJ3; M9NEP1; M9NF46; E1JHJ5; M9NCU7; P05661; B8A423; M9ND95; E1JHJ4	M9NEP1 [884-894]; M9NF46 [884-894]; E1JHJ5 [884-894]; M9ND95 [884-894]	16865495360	10762581640	10798576320	14168038432	8360809280	8771855454	1875504512	High	High	High	High	High	High	High	High	0.0008329	0.0003339	2.04	40.01	K.TALLDSLSGEK.G	[884-894]		Used
[K].LTQEAVADLER.[N]		E1JHJ3; M9NEP1; M9NF46; E1JHJ5; M9NCU7; P05661; B8A423; M9ND95; E1JHJ4	M9NEP1 [1060-1070]; M9NF46 [1060-1070]; E1JHJ5 [1060-1070]; M9ND95 [1060-1070]	16504069775	10373229584	10484095244	13441369992	8082941796	8496298948	1919439520	High	High	High	High	High	High	High	High	0.0008329	0.0009588	2.83	32.92	K.LTQEAVADLER.N	[1060-1070]		Used
[K].LKVDDLAAELDASQK.[E]		E1JHJ3; M9NEP1; M9NF46; E1JHJ5; M9NCU7; P05661; Q26433; B8A423; M9ND95; E1JHJ4	M9NEP1 [1457-1471]; M9NF46 [1457-1471]; E1JHJ5 [1457-1471]; M9ND95 [1457-1471]	16386095616	9782049280	9796259328	11885211648	6873349632	7289976064	1809637952	High	High	High	High	High	High	High	High	0	2.728e-06	4.91	46.64	K.LKVDDLAAELDASQK.E	[1457-1471]		Used
[R].DLEEANIQHESTLANLR.[K]		E1JHJ3; M9NEP1; M9NF46; E1JHJ5; M9NCU7; P05661; B8A423; M9ND95; E1JHJ4	M9NEP1 [1176-1192]; M9NF46 [1176-1192]; E1JHJ5 [1176-1192]; M9ND95 [1176-1192]	15932589328	9806396124	9629202492	12963082280	7654425792	8060514596	1.64869e+09	High	High	High	High	High	High	High	High	0	4.665e-05	3.23	41.7	R.DLEEANIQHESTLANLR.K	[1176-1192]		Used
[R].LAEAEETIESLNQK.[C]		E1JHJ3; M9NEP1; M9NF46; E1JHJ5; M9NCU7; P05661; Q26433; B8A423; M9ND95; E1JHJ4	M9NEP1 [1396-1409]; M9NF46 [1396-1409]; E1JHJ5 [1396-1409]; M9ND95 [1396-1409]	15683472384	9931746048	9635584064	12305700894	7306377216	7667457152	1938874272	High	High	High	High	High	High	High	High	0	4.032e-05	3.03	38.96	R.LAEAEETIESLNQK.C	[1396-1409]		Used
[K].LSIENSDLLR.[Q]		E1JHJ3; M9NEP1; M9NF46; E1JHJ5; M9NCU7; P05661; Q26433; B8A423; M9ND95; E1JHJ4	M9NEP1 [1279-1288]; M9NF46 [1279-1288]; E1JHJ5 [1279-1288]; M9ND95 [1279-1288]	15377824768	9516765184	9377075200	12245709312	7375781888	7642285056	2012434176	High	High	High	High	High	High	High	High	0.0008329	0.0006129	2	43.29	K.LSIENSDLLR.Q	[1279-1288]		Used
[R].AQLELSQVR.[Q]		E1JHJ3; M9NEP1; M9NF46; E1JHJ5; M9NCU7; P05661; Q26433; B8A423; M9ND95; E1JHJ4	M9NEP1 [1560-1568]; M9NF46 [1560-1568]; E1JHJ5 [1560-1568]; M9ND95 [1560-1568]	14919267172	9644916736	9657436160	11720501984	7212785648	7644062464	1783154448	High	High	High	High	High	High	High	High	0.00338	0.008298	1.75	31.15	R.AQLELSQVR.Q	[1560-1568]		Used
[K].LEDEQVVVLK.[H]		E1JHJ3; M9NEP1; M9NF46; E1JHJ5; M9NCU7; P05661; B8A423; M9ND95; E1JHJ4	M9NEP1 [1093-1102]; M9NF46 [1093-1102]; E1JHJ5 [1093-1102]; M9ND95 [1093-1102]	14618560576	9811725792	9873567184	11896618176	7356910200	7958047744	1868918528	High	High	Peak Found	High	Peak Found	Peak Found	Peak Found	High	0.004575	0.02691	1.38	36.66	K.LEDEQVVVLK.H	[1093-1102]		Used
[K].DIEDLELNVQK.[A]		E1JHJ3; M9NEP1; M9NF46; E1JHJ5; M9NCU7; P05661; B8A423; M9ND95; E1JHJ4	M9NEP1 [952-962]; M9NF46 [952-962]; E1JHJ5 [952-962]; M9ND95 [952-962]	14570776512	9523645312	9416408240	12197314128	7360591176	7757148064	2041162684	High	High	High	High	High	High	High	High	0.0008329	0.001553	2.81	43.79	K.DIEDLELNVQK.A	[952-962]		Used
[K].AKLEQTLDELEDSLER.[E]		E1JHJ3; M9NEP1; M9NF46; E1JHJ5; M9NCU7; P05661; B8A423; M9ND95; E1JHJ4	M9NEP1 [1024-1039]; M9NF46 [1024-1039]; E1JHJ5 [1024-1039]; M9ND95 [1024-1039]	14202480160	8214402660	8267496992	8330505816	4643474300	4784285122	1.54983e+09	High	High	High	High	High	High	High	High	0	5.112e-05	3.09	61.14	K.AKLEQTLDELEDSLER.E	[1024-1039]		Used
[R].NLNDEIAHQDELINK.[L]		E1JHJ3; M9NEP1; M9NF46; E1JHJ5; M9NCU7; P05661; B8A423; M9ND95; E1JHJ4	M9NEP1 [976-990]; M9NF46 [976-990]; E1JHJ5 [976-990]; M9ND95 [976-990]	14171763712	9500122112	9420840704	11614520320	7308455168	7492013312	1628111104	High	Peak Found	High	High	Peak Found	Peak Found	Peak Found	High	0.00369	0.01067	1.33	38.15	R.NLNDEIAHQDELINK.L	[976-990]		Used
[R].IEELEEEVEAER.[Q]		E1JHJ3; M9NEP1; M9NF46; E1JHJ5; M9NCU7; P05661; B8A423; M9ND95; E1JHJ4	M9NEP1 [1114-1125]; M9NF46 [1114-1125]; E1JHJ5 [1114-1125]; M9ND95 [1114-1125]	14106542976	9333162752	9397654720	11230748000	7152806016	7477302720	1749198820	High	High	High	High	High	High	High	High	0	4.029e-05	2.95	36.86	R.IEELEEEVEAER.Q	[1114-1125]		Used
[K].DIQTALEEEQR.[A]		E1JHJ3; M9NEP1; M9NF46; E1JHJ5; M9NCU7; P05661; B8A423; M9ND95; E1JHJ4	M9NEP1 [1651-1661]; M9NF46 [1651-1661]; E1JHJ5 [1651-1661]; M9ND95 [1651-1661]	13509714784	9241394752	9320380456	11218440320	7218685216	7511911312	1820028684	High	High	High	High	High	High	High	High	0.0008329	0.0005151	2.68	34.8	K.DIQTALEEEQR.A	[1651-1661]		Used
[R].NLEHDLDNLREQVEEEAEGK.[A]		E1JHJ3; M9NEP1; M9NF46; E1JHJ5; M9NCU7; P05661; Q26433; B8A423; M9ND95; E1JHJ4	M9NEP1 [1334-1353]; M9NF46 [1334-1353]; E1JHJ5 [1334-1353]; M9ND95 [1334-1353]	13144669632	7.95328e+09	8.01953e+09	7442505510	3974252311	4286496628	1248664081	High	High	High	High	High	High	High	High	0.0008329	0.0004943	2.59	60.32	R.NLEHDLDNLREQVEEEAEGK.A	[1334-1353]		Used
[R].LSTEVEDLQLEVDR.[A]		E1JHJ3; M9NEP1; M9NF46; E1JHJ5; M9NCU7; P05661; Q26433; B8A423; M9ND95; E1JHJ4	M9NEP1 [1420-1433]; M9NF46 [1420-1433]; E1JHJ5 [1420-1433]; M9ND95 [1420-1433]	12336674332	8020095176	7901469792	10757268124	6683037228	6810913460	1985708354	High	High	High	High	High	High	High	High	0	0.0001005	3.17	48	R.LSTEVEDLQLEVDR.A	[1420-1433]		Used
[K].DLLQQVNPPK.[Y]		M9NEP1; E1JHJ5; B8A423; M9ND95; E1JHJ4	M9NEP1 [75-84]; E1JHJ5 [75-84]; M9ND95 [75-84]	11722047232	7553715776	7441562816	10857453952	6605233856	6831127264	1234294168	High	High	High	High	High	High	High	High	0.00338	0.009005	2.09	37.69	K.DLLQQVNPPK.Y	[75-84]		Used
[R].VISQQSLER.[S]		E1JHJ3; M9NEP1; M9NF46; E1JHJ5; M9NCU7; P05661; B8A423; M9ND95; E1JHJ4	M9NEP1 [272-280]; M9NF46 [272-280]; E1JHJ5 [272-280]; M9ND95 [272-280]	11435432960	7682480128	7582602752	9452880896	6004956160	6336569344	1297303040	High	High	Peak Found	High	High	Peak Found	High	High	0.004344	0.01724	1.33	21.82	R.VISQQSLER.S	[272-280]		Used
[K].EGYLLGEIK.[A]		E1JHJ3; M9NEP1; M9NF46; E1JHJ5; M9NCU7; P05661; B8A423; M9ND95; E1JHJ4	M9NEP1 [45-53]; M9NF46 [45-53]; E1JHJ5 [45-53]; M9ND95 [45-53]	10912261120	7025537536	7039562240	8929318912	5371902976	5809151488	1141963904	High	Peak Found	High	High	Peak Found	High	High	High	0.005495	0.03805	1.01	43.54	K.EGYLLGEIK.A	[45-53]		Used
[K].VIAYFATVGASK.[K]		E1JHJ3; M9NEP1; M9NF46; E1JHJ5; M9NCU7; P05661; B8A423; M9ND95; E1JHJ4	M9NEP1 [192-203]; M9NF46 [192-203]; E1JHJ5 [192-203]; M9ND95 [192-203]	10667741624	6252552364	6258880036	8067158672	4580612328	4829624084	1162107377	High	High	High	High	High	High	High	High	0.0008329	0.000204	3.25	42.95	K.VIAYFATVGASK.K	[192-203]		Used
[K].GSLEDQVVQTNPVLEAFGNAK.[T]		E1JHJ3; M9NEP1; M9NF46; E1JHJ5; M9NCU7; P05661; B8A423; M9ND95; E1JHJ4	M9NEP1 [213-233]; M9NF46 [213-233]; E1JHJ5 [213-233]; M9ND95 [213-233]	10465316096	6465188096	6342667520	9736718592	5724278272	5965373440	922854560	High	High	High	High	High	High	High	High	0	1.09e-05	5.16	63.41	K.GSLEDQVVQTNPVLEAFGNAK.T	[213-233]		Used
[R].KLESELQTLHSDLDELLNEAK.[N]		E1JHJ3; M9NEP1; M9NF46; E1JHJ5; M9NCU7; P05661; B8A423; M9ND95; E1JHJ4	M9NEP1 [1728-1748]; M9NF46 [1728-1748]; E1JHJ5 [1728-1748]; M9ND95 [1728-1748]	10293713156	4854220376	4703125104	2.46416e+09	1.9188e+09	2.08544e+09	1.19477e+09	High	High	High	High	High	High	High	High	0.0008329	0.0002795	2.69	71.79	R.KLESELQTLHSDLDELLNEAK.N	[1728-1748]		Used
[R].LDEAEANALK.[G]		E1JHJ3; M9NEP1; M9NF46; E1JHJ5; M9NCU7; P05661; B8A423; M9ND95; E1JHJ4	M9NEP1 [1796-1805]; M9NF46 [1796-1805]; E1JHJ5 [1796-1805]; M9ND95 [1796-1805]	9812769792	6558284288	6498604544	7853082624	4976387584	5306157056	1133122304	High	High	Peak Found	High	High	Peak Found	High	High	0.002799	0.00355	1.83	24.76	R.LDEAEANALK.G	[1796-1805]		Used
[K].DKELSSITAK.[L]		E1JHJ3; M9NEP1; M9NF46; E1JHJ5; M9NCU7; P05661; B8A423; M9ND95; E1JHJ4	M9NEP1 [1083-1092]; M9NF46 [1083-1092]; E1JHJ5 [1083-1092]; M9ND95 [1083-1092]	9805837312	6502806400	6575370368	7297247528	4865085504	4916626430	1188821616	High	High	Peak Found	High	High	High	Peak Found	High	0.008895	0.07266	1.8	19.8	K.DKELSSITAK.L	[1083-1092]		Used
[R].NYSTELFR.[L]		E1JHJ3; M9NEP1; M9NF46; E1JHJ5; M9NCU7; P05661; Q26433; B8A423; M9ND95; E1JHJ4	M9NEP1 [1475-1482]; M9NF46 [1475-1482]; E1JHJ5 [1475-1482]; M9ND95 [1475-1482]	9727871472	6737400320	6848327680	7593886508	5.23897e+09	5.67369e+09	1428692212	High	High	High	High	Peak Found	High	High	High	0.00369	0.01232	1.57	36.42	R.NYSTELFR.L	[1475-1482]		Used
[K].DLLDQIGEGGR.[N]		E1JHJ3; M9NEP1; M9NF46; E1JHJ5; M9NCU7; P05661; Q26433; B8A423; M9ND95; E1JHJ4	M9NEP1 [1510-1520]; M9NF46 [1510-1520]; E1JHJ5 [1510-1520]; M9ND95 [1510-1520]	9687114752	6131802720	6113439680	9996382656	5873483872	6203114464	1427009912	High	High	High	High	High	High	High	High	0.0008329	0.0009516	1.76	43.83	K.DLLDQIGEGGR.N	[1510-1520]		Used
[R].QIEEAEEIAALNLAK.[F]		E1JHJ3; Q24410; M9NEP1; M9NF46; E1JHJ5; M9NCU7; P05661; B8A423; M9ND95; E1JHJ4; Q24411	M9NEP1 [1880-1894]; M9NF46 [1880-1894]; E1JHJ5 [1880-1894]; M9ND95 [1880-1894]	9467813536	5757866784	5771483824	8130159920	4679490528	4.80993e+09	1236012980	High	High	High	High	High	High	High	High	0	0.0001382	2.99	52.6	R.QIEEAEEIAALNLAK.F	[1880-1894]		Used
[R].EQLGISER.[R]		E1JHJ3; M9NEP1; M9NF46; E1JHJ5; M9NCU7; P05661; B8A423; M9ND95; E1JHJ4	M9NEP1 [1668-1675]; M9NF46 [1668-1675]; E1JHJ5 [1668-1675]; M9ND95 [1668-1675]	9016128512	6449500672	6453478400	7634110976	5279774208	5432678400	1220542208	High	High	Peak Found	High	Peak Found	High	Peak Found	High	0.006761	0.05185	1.55	21.94	R.EQLGISER.R	[1668-1675]		Used
[K].NDLENQLR.[D]		E1JHJ3; M9NEP1; M9NF46; E1JHJ5; M9NCU7; P05661; B8A423; M9ND95; E1JHJ4	M9NEP1 [912-919]; M9NF46 [912-919]; E1JHJ5 [912-919]; M9ND95 [912-919]	9000932352	6312308736	6148266084	7031021568	4712055808	5110987776	1148381952	High	High	High	High	High	High	High	High	0.00338	0.007882	1.75	24.19	K.NDLENQLR.D	[912-919]		Used
[R].LEAEKDELQAALEEAEAALEQEENK.[V]		E1JHJ3; M9NEP1; M9NF46; E1JHJ5; M9NCU7; P05661; B8A423; M9ND95; E1JHJ4	M9NEP1 [1532-1556]; M9NF46 [1532-1556]; E1JHJ5 [1532-1556]; M9ND95 [1532-1556]	8981629981	5103078080	5106100032	9530328761	4.97566e+09	5.24474e+09	1.19714e+09	High	High	High	High	High	High	High	High	0	2.396e-06	6.67	74.4	R.LEAEKDELQAALEEAEAALEQEENK.V	[1532-1556]		Used
[R].LEEAGGATSAQIELNK.[K]		E1JHJ3; M9NEP1; M9NF46; E1JHJ5; M9NCU7; P05661; B8A423; M9ND95; E1JHJ4	M9NEP1 [1149-1164]; M9NF46 [1149-1164]; E1JHJ5 [1149-1164]; M9ND95 [1149-1164]	8962655200	5676547232	5627622432	7703822400	4884241856	4921966752	1107849468	High	High	High	High	High	High	High	High	0	9.717e-06	4.82	32.29	R.LEEAGGATSAQIELNK.K	[1149-1164]		Used
[R].IHFGPTGK.[L]		E1JHJ3; M9NEP1; M9NF46; E1JHJ5; M9NCU7; P05661; B8A423; M9ND95; E1JHJ4	M9NEP1 [249-256]; M9NF46 [249-256]; E1JHJ5 [249-256]; M9ND95 [249-256]	8912579722	5299384860	5139118144	6623869980	3720630678	3.69512e+09	734056896	High	High	High	High	High	High	High	High	0.00338	0.00664	1.68	20.77	R.IHFGPTGK.L	[249-256]		Used
[R].ADLAEQAISK.[F]		E1JHJ3; M9NEP1; M9NF46; E1JHJ5; M9NCU7; P05661; B8A423; M9ND95; E1JHJ4	M9NEP1 [1909-1918]; M9NF46 [1909-1918]; E1JHJ5 [1909-1918]; M9ND95 [1909-1918]	8791314432	5821145088	5901627904	8086981632	5132366848	5457688576	1030337408	High	Peak Found	High	High	Peak Found	High	Peak Found	High	0.004575	0.02264	1.37	25.65	R.ADLAEQAISK.F	[1909-1918]		Used
[K].ELSFQSEEDRK.[N]		E1JHJ3; M9NEP1; M9NF46; E1JHJ5; M9NCU7; P05661; B8A423; M9ND95; E1JHJ4	M9NEP1 [1848-1858]; M9NF46 [1848-1858]; E1JHJ5 [1848-1858]; M9ND95 [1848-1858]	8659655874	5914796032	5835571712	7201440512	4651535872	4955479040	1022891136	High	High	High	High	High	High	Peak Found	High	0.00338	0.007312	1.44	23.74	K.ELSFQSEEDRK.N	[1848-1858]		Used
[K].ELEQTIQR.[K]		E1JHJ3; M9NEP1; M9NF46; E1JHJ5; M9NCU7; P05661; B8A423; M9ND95; E1JHJ4	M9NEP1 [1074-1081]; M9NF46 [1074-1081]; E1JHJ5 [1074-1081]; M9ND95 [1074-1081]	8652067840	5912786432	6003520512	6930046976	4819291136	5075664384	1175029504	High	High	High	High	High	High	High	High	0.004575	0.02664	1.81	19.94	K.ELEQTIQR.K	[1074-1081]		Used
[K].QLQHTLNEVQSK.[L]		E1JHJ3; M9NEP1; M9NF46; E1JHJ5; M9NCU7; P05661; Q26433; B8A423; M9ND95; E1JHJ4	M9NEP1 [1250-1261]; M9NF46 [1250-1261]; E1JHJ5 [1250-1261]; M9ND95 [1250-1261]	8336482048	5278256896	5176247552	6845951488	4103867648	4240347264	817704544	High	Peak Found	High	High	Peak Found	Peak Found	Peak Found	High	0.005495	0.04225	1.67	20.75	K.QLQHTLNEVQSK.L	[1250-1261]		Used
[K].ANAEAQVWR.[S]		E1JHJ3; M9NEP1; M9NF46; E1JHJ5; M9NCU7; P05661; Q26433; B8A423; M9ND95; E1JHJ4	M9NEP1 [1363-1371]; M9NF46 [1363-1371]; E1JHJ5 [1363-1371]; M9ND95 [1363-1371]	8214082048	5552427520	5520265728	6334299648	4026711552	4339695616	969173376	High	High	High	High	High	High	Peak Found	High	0.0008329	0.0009858	1.99	25.01	K.ANAEAQVWR.S	[1363-1371]		Used
[K].SKGSLEDQVVQTNPVLEAFGNAK.[T]		E1JHJ3; M9NEP1; M9NF46; E1JHJ5; M9NCU7; P05661; B8A423; M9ND95; E1JHJ4	M9NEP1 [211-233]; M9NF46 [211-233]; E1JHJ5 [211-233]; M9ND95 [211-233]	8131448576	4845904000	4959494912	3328482304	1907644272	2008029024	552164824	High	High	High	High	High	High	High	High	0	6.883e-06	5.12	58.35	K.SKGSLEDQVVQTNPVLEAFGNAK.T	[211-233]		Used
[R].IEDEIAR.[L]		E1JHJ3; M9NEP1; M9NF46; E1JHJ5; M9NCU7; P05661; B8A423; M9ND95; E1JHJ4	M9NEP1 [844-850]; M9NF46 [844-850]; E1JHJ5 [844-850]; M9ND95 [844-850]	8033175040	5583969280	5696423936	6814430720	4523351040	4822544384	921162496	High	High	High	High	High	High	High	High	0.00369	0.01409	1.41	18.61	R.IEDEIAR.L	[844-850]		Used
[K].NLADEVKDLLDQIGEGGR.[N]		E1JHJ3; M9NEP1; M9NF46; E1JHJ5; M9NCU7; P05661; Q26433; B8A423; M9ND95; E1JHJ4	M9NEP1 [1503-1520]; M9NF46 [1503-1520]; E1JHJ5 [1503-1520]; M9ND95 [1503-1520]	8001243432	4.08967e+09	4110837759	2.41677e+09	1.24667e+09	1.33228e+09	1.05604e+09	High	High	High	High	High	High	High	High	0	7.96e-06	2.84	84.46	K.NLADEVKDLLDQIGEGGR.N	[1503-1520]		Used
[R].RANALQNELEESR.[T]		E1JHJ3; M9NEP1; M9NF46; E1JHJ5; M9NCU7; P05661; B8A423; M9ND95; E1JHJ4	M9NEP1 [1676-1688]; M9NF46 [1676-1688]; E1JHJ5 [1676-1688]; M9ND95 [1676-1688]	7721600000	4826766592	4841790208	5311122688	3158179968	3302640640	787510880	High	High	High	High	High	High	High	High	0.0009933	0.001711	3.07	27.8	R.RANALQNELEESR.T	[1676-1688]		Used
[R].ELEELGER.[L]		E1JHJ3; M9NEP1; M9NF46; E1JHJ5; M9NCU7; P05661; B8A423; M9ND95; E1JHJ4	M9NEP1 [1141-1148]; M9NF46 [1141-1148]; E1JHJ5 [1141-1148]; M9ND95 [1141-1148]	7564979712	5385241600	5333670912	6966517248	4640144896	4984217088	988843904	High	High	High	High	High	High	High	High	0.005495	0.04146	1.38	24.48	R.ELEELGER.L	[1141-1148]		Used
[K].KLEADINELEIALDHANK.[A-]		E1JHJ3; M9NEP1; M9NF46; E1JHJ5; M9NCU7; P05661; Q26433; B8A423; M9ND95; E1JHJ4	M9NEP1 [1616-1633]; M9NF46 [1616-1633]; E1JHJ5 [1616-1633]; M9ND95 [1616-1633]	7296192576	4539095552	4533546912	5656493248	3.05604e+09	3238772256	1264570152	High	High	High	High	High	High	High	High	0	1.696e-05	3.51	55.21	K.KLEADINELEIALDHANK.A	[1616-1633]		Used
[K].TGEELQAAEDKINHLNK.[V]		E1JHJ3; M9NEP1; M9NF46; E1JHJ5; M9NCU7; P05661; B8A423; M9ND95; E1JHJ4	M9NEP1 [1005-1021]; M9NF46 [1005-1021]; E1JHJ5 [1005-1021]; M9ND95 [1005-1021]	7288881792	4745778304	4705773760	5260594752	3234433216	3362183744	634198920	High	High	High	High	High	High	High	High	0.0009933	0.002075	2.55	37.72	K.TGEELQAAEDKINHLNK.V	[1005-1021]		Used
[R].QLEEAESQVSQLSK.[I]		E1JHJ3; M9NEP1; M9NF46; E1JHJ5; M9NCU7; P05661; Q26433; B8A423; M9ND95; E1JHJ4	M9NEP1 [1289-1302]; M9NF46 [1289-1302]; E1JHJ5 [1289-1302]; M9ND95 [1289-1302]	7247892272	4730253792	4787411736	6198157112	3820629120	4008295488	1014464178	High	High	High	High	High	High	High	High	0.0008329	0.001057	2.66	33.02	R.QLEEAESQVSQLSK.I	[1289-1302]		Used
[K].LEQTLDELEDSLER.[E]		E1JHJ3; M9NEP1; M9NF46; E1JHJ5; M9NCU7; P05661; B8A423; M9ND95; E1JHJ4	M9NEP1 [1026-1039]; M9NF46 [1026-1039]; E1JHJ5 [1026-1039]; M9ND95 [1026-1039]	6844995680	4.18279e+09	4160464032	7375942752	4396636096	4628442784	947024876	High	High	High	High	High	High	High	High	0.0008329	0.0002613	2.82	54.97	K.LEQTLDELEDSLER.E	[1026-1039]		Used
[K].NKDPLNDTVVDQFKK.[S]		E1JHJ3; M9NEP1; M9NF46; E1JHJ5; M9NCU7; P05661; B8A423; M9ND95; E1JHJ4	M9NEP1 [597-611]; M9NF46 [597-611]; E1JHJ5 [597-611]; M9ND95 [597-611]	6826561233	4310743655	4318640460	4565313920	3.01933e+09	3.15594e+09	238910848	High	High	High	High	High	High	High	High	0.003318	0.005659	2.59	36.16	K.NKDPLNDTVVDQFKK.S	[597-611]		Used
[K].GAYEEGQEQLEAVR.[R]		E1JHJ3; M9NEP1; M9NF46; E1JHJ5; M9NCU7; P05661; Q26433; B8A423; M9ND95; E1JHJ4	M9NEP1 [1485-1498]; M9NF46 [1485-1498]; E1JHJ5 [1485-1498]; M9ND95 [1485-1498]	6776468960	4598574368	4.65713e+09	6214928384	4044270560	4239924480	1024529184	High	High	High	High	High	High	High	High	0.0008329	0.0005952	2.11	33.13	K.GAYEEGQEQLEAVR.R	[1485-1498]		Used
[R].NLEHDLDNLR.[E]		E1JHJ3; M9NEP1; M9NF46; E1JHJ5; M9NCU7; P05661; Q26433; B8A423; M9ND95; E1JHJ4	M9NEP1 [1334-1343]; M9NF46 [1334-1343]; E1JHJ5 [1334-1343]; M9ND95 [1334-1343]	6697840728	4137390560	4066135332	7353829480	4284018572	4521083964	909125437	High	High	High	High	High	High	High	High	0.0008329	0.0006206	2.07	35.48	R.NLEHDLDNLR.E	[1334-1343]		Used
[K].GALQDYQER.[N]		E1JHJ3; M9NEP1; M9NF46; E1JHJ5; M9NCU7; P05661; B8A423; M9ND95; E1JHJ4	M9NEP1 [895-903]; M9NF46 [895-903]; E1JHJ5 [895-903]; M9ND95 [895-903]	6406071808	4817715712	4880912896	5320221688	3800021504	4004464128	820970368	High	High	High	High	High	High	High	High	0.00338	0.007653	1.48	20.44	K.GALQDYQER.N	[895-903]		Used
[K].SCWIPDEK.[E]	1xCarbamidomethyl [C2]	E1JHJ3; M9NEP1; M9NF46; E1JHJ5; M9NCU7; P05661; B8A423; M9ND95; E1JHJ4	M9NEP1 [37-44]; M9NF46 [37-44]; E1JHJ5 [37-44]; M9ND95 [37-44]	6390806528	4281065280	4300183552	5018642560	3156948448	3318372032	673364024	High	High	High	High	High	High	High	High	0.002867	0.004795	1.53	32.51	K.SCWIPDEK.E	[37-44]		Used
[R].ELENELDGEQR.[R]		E1JHJ3; M9NEP1; M9NF46; E1JHJ5; M9NCU7; P05661; B8A423; M9ND95; E1JHJ4	M9NEP1 [1820-1830]; M9NF46 [1820-1830]; E1JHJ5 [1820-1830]; M9ND95 [1820-1830]	6.3266e+09	4416876300	4319380806	6015474284	3935505944	4175337826	962358048	High	High	High	High	High	High	High	High	0.0008329	0.001171	1.73	26.2	R.ELENELDGEQR.R	[1820-1830]		Used
[R].IADEIR.[AR]		E1JHJ3; M9NEP1; M9NF46; E1JHJ5; M9NCU7; P05661; B8A423; M9ND95; Q9VL59; E1JHJ4	M9NEP1 [1764-1769]; M9NF46 [1764-1769]; E1JHJ5 [1764-1769]; M9ND95 [1764-1769]	6154634632	4597261150	4709051250	5415088562	3800178902	4116942286	7.13969e+08	High	High	High	High	High	High	High	High	0.005754	0.04331	1.4	18.96	R.LADELR.A	[1764-1769]		Used
[K].ELEALNAK.[L]		E1JHJ3; M9NEP1; M9NF46; E1JHJ5; M9NCU7; P05661; B8A423; M9ND95; E1JHJ4	M9NEP1 [871-878]; M9NF46 [871-878]; E1JHJ5 [871-878]; M9ND95 [871-878]	5881972736	4176474112	4221358592	4817794560	3175949312	3475749888	648931008	High	High	High	High	High	High	High	High	0.00369	0.01092	1.59	22.7	K.ELEALNAK.L	[871-878]		Used
[R].ANAIANAAEK.[K]		E1JHJ3; M9NEP1; M9NF46; E1JHJ5; M9NCU7; P05661; Q26433; B8A423; M9ND95; E1JHJ4	M9NEP1 [1434-1443]; M9NF46 [1434-1443]; E1JHJ5 [1434-1443]; M9ND95 [1434-1443]	5879451136	4181899520	4215762944	4733801984	3251128320	3309069568	714001472	High	High	High	High	High	High	High	High	0.003318	0.006243	1.66	14.94	R.ANAIANAAEK.K	[1434-1443]		Used
[R].VRELENELDGEQR.[R]		E1JHJ3; M9NEP1; M9NF46; E1JHJ5; M9NCU7; P05661; B8A423; M9ND95; E1JHJ4	M9NEP1 [1818-1830]; M9NF46 [1818-1830]; E1JHJ5 [1818-1830]; M9ND95 [1818-1830]	5841803126	3774305736	3752951248	3357897868	2022951394	2143746021	4.79218e+08	High	High	High	High	High	High	High	High	0.00338	0.006617	2.88	26.94	R.VRELENELDGEQR.R	[1818-1830]		Used
[R].TWPWYKLWQKVKPLLNVSR.[I]		E1JHJ3; M9NEP1; M9NF46; E1JHJ5; M9NCU7; P05661; B8A423; M9ND95; E1JHJ4	M9NEP1 [825-843]; M9NF46 [825-843]; E1JHJ5 [825-843]; M9ND95 [825-843]	5.70717e+09	2.4703e+09	2100560752	987316432	1.11727e+06	325813	667565	High	High	High	High	Peak Found	Peak Found	Peak Found	High	0.0008329	0.001004	2.72	84.98	R.TWPWYKLWQKVKPLLNVSR.I	[825-843]		Used
[K].NKDPLNDTVVDQFK.[K]		E1JHJ3; M9NEP1; M9NF46; E1JHJ5; M9NCU7; P05661; B8A423; M9ND95; E1JHJ4	M9NEP1 [597-610]; M9NF46 [597-610]; E1JHJ5 [597-610]; M9ND95 [597-610]	5679987180	3694401324	3770581388	7176923856	5143276666	5446277608	1.09011e+09	High	High	High	High	High	High	High	High	0.003053	0.005275	2.67	40.6	K.NKDPLNDTVVDQFK.K	[597-610]		Used
[R].QAEQELADAHEQLNEVSAQNASISAAK.[R]		E1JHJ3; M9NEP1; M9NF46; E1JHJ5; M9NCU7; P05661; B8A423; M9ND95; E1JHJ4	M9NEP1 [1700-1726]; M9NF46 [1700-1726]; E1JHJ5 [1700-1726]; M9ND95 [1700-1726]	5624837128	3514568856	3320787816	4384228744	2766336384	2720474000	569604228	High	High	High	High	High	High	High	High	0.0008329	0.0007042	3.57	42.06	R.QAEQELADAHEQLNEVSAQNASISAAK.R	[1700-1726]		Used
[R].TLNDFDASK.[K]		E1JHJ3; M9NEP1; M9NF46; E1JHJ5; M9NCU7; P05661; Q26433; B8A423; M9ND95; E1JHJ4	M9NEP1 [1268-1276]; M9NF46 [1268-1276]; E1JHJ5 [1268-1276]; M9ND95 [1268-1276]	5439227392	3853546240	3876395520	4508497408	2971439872	3180010496	729026752	Peak Found	Peak Found	High	Peak Found	High	Peak Found	Peak Found	High	0.00369	0.01437	1.39	22.51	R.TLNDFDASK.K	[1268-1276]		Used
[R].YPVYTNR.[C]		E1JHJ3; M9NEP1; M9NF46; E1JHJ5; M9NCU7; P05661; B8A423; M9ND95; E1JHJ4	M9NEP1 [132-138]; M9NF46 [132-138]; E1JHJ5 [132-138]; M9ND95 [132-138]	5360659456	4003960576	4089702912	4454898176	3164318976	3366087680	561168704	High	Peak Found	High	High	High	High	Peak Found	High	0.00369	0.01394	1.39	20.41	R.YPVYTNR.C	[132-138]		Used
[R].ANALQNELEESR.[T]		E1JHJ3; M9NEP1; M9NF46; E1JHJ5; M9NCU7; P05661; B8A423; M9ND95; E1JHJ4	M9NEP1 [1677-1688]; M9NF46 [1677-1688]; E1JHJ5 [1677-1688]; M9ND95 [1677-1688]	5250970052	3747594320	3758631912	5055125772	3277508566	3464896046	7.82105e+08	High	High	High	High	High	High	High	High	0.0008329	0.0002376	2.8	33.13	R.ANALQNELEESR.T	[1677-1688]		Used
[K].LTNTHLGK.[S]		E1JHJ3; M9NEP1; M9NF46; E1JHJ5; M9NCU7; P05661; B8A423; M9ND95; E1JHJ4	M9NEP1 [551-558]; M9NF46 [551-558]; E1JHJ5 [551-558]; M9ND95 [551-558]	5142832640	3345777664	3360189184	4171484416	2515400448	2504330752	393828288	Peak Found	High	High	High	Peak Found	Peak Found	Peak Found	High	0.00369	0.01319	1.08	10.86	K.LTNTHLGK.S	[551-558]		Used
[K].RLEAEKDELQAALEEAEAALEQEENK.[V]		E1JHJ3; M9NEP1; M9NF46; E1JHJ5; M9NCU7; P05661; B8A423; M9ND95; E1JHJ4	M9NEP1 [1531-1556]; M9NF46 [1531-1556]; E1JHJ5 [1531-1556]; M9ND95 [1531-1556]	5.10515e+09	2650690416	2487929056	2000817984	1300594445	1.39605e+09	8.70466e+08	High	High	High	High	High	High	High	High	0	3.616e-07	6.35	72.04	K.RLEAEKDELQAALEEAEAALEQEENK.V	[1531-1556]		Used
[R].IQEKEEEFENTR.[K]		E1JHJ3; M9NEP1; M9NF46; E1JHJ5; M9NCU7; P05661; Q26433; B8A423; M9ND95; E1JHJ4	M9NEP1 [1575-1586]; M9NF46 [1575-1586]; E1JHJ5 [1575-1586]; M9ND95 [1575-1586]	4990905856	3483640960	3470471583	4175098880	2950264960	3121465344	637365696	High	High	High	High	High	High	High	High	0.0008329	0.001088	1.77	19.97	R.IQEKEEEFENTR.K	[1575-1586]		Used
[K].DLLQQVNPPKYEK.[A]		M9NEP1; E1JHJ5; B8A423; M9ND95; E1JHJ4	M9NEP1 [75-87]; E1JHJ5 [75-87]; M9ND95 [75-87]	4685504768	3055648640	3021835136	2056638784	1250405888	1.29062e+09	273563144	High	High	High	High	High	High	Peak Found	High	0.002867	0.004526	1.62	38.15	K.DLLQQVNPPKYEK.A	[75-87]		Used
[K].TGEELQAAEDK.[I]		E1JHJ3; M9NEP1; M9NF46; E1JHJ5; M9NCU7; P05661; B8A423; M9ND95; E1JHJ4	M9NEP1 [1005-1015]; M9NF46 [1005-1015]; E1JHJ5 [1005-1015]; M9ND95 [1005-1015]	4384288192	3025576896	2947534144	3775953216	2541655872	2642255072	457054552	High	High	High	High	High	High	High	High	0.004715	0.02976	1.97	18.1	K.TGEELQAAEDK.I	[1005-1015]		Used
[K].AQQELEEAEER.[A]		E1JHJ3; M9NEP1; M9NF46; E1JHJ5; M9NCU7; P05661; B8A423; M9ND95; E1JHJ4	M9NEP1 [1898-1908]; M9NF46 [1898-1908]; E1JHJ5 [1898-1908]; M9ND95 [1898-1908]	4094692608	2935208192	2858730752	3627294976	2547172352	2666321920	642950848	High	High	High	High	High	High	High	High	0.0008329	0.0005193	1.86	20.14	K.AQQELEEAEER.A	[1898-1908]		Used
[R].TACDQLGR.[D]	1xCarbamidomethyl [C3]	E1JHJ5; M9NCU7; P05661; B8A423	E1JHJ5 [1232-1239]	3955671192	3300482438	3339373144	3017025372	2433921504	2515756166	5.30984e+08	High	High	High	High	High	High	High	High	0.004575	0.02371	1.7	12.53	R.TACDQLGR.D	[1232-1239]		Used
[R].SKYESDGVAR.[S]		E1JHJ3; M9NEP1; M9NF46; E1JHJ5; M9NCU7; P05661; Q26433; B8A423; M9ND95; E1JHJ4	M9NEP1 [1372-1381]; M9NF46 [1372-1381]; E1JHJ5 [1372-1381]; M9ND95 [1372-1381]	3672521472	2766098800	2736055008	2759632448	1.92694e+09	1994178864	395549120	High	High	High	High	High	High	High	High	0.00338	0.006921	1.66	10.44	R.SKYESDGVAR.S	[1372-1381]		Used
[R].KAQQELEEAEER.[A]		E1JHJ3; M9NEP1; M9NF46; E1JHJ5; M9NCU7; P05661; B8A423; M9ND95; E1JHJ4	M9NEP1 [1897-1908]; M9NF46 [1897-1908]; E1JHJ5 [1897-1908]; M9ND95 [1897-1908]	3634671872	2608232448	2565722240	3589616768	2433083136	2473551872	345388208	High	High	High	High	High	High	High	High	0.0008329	0.001236	2.98	17.96	R.KAQQELEEAEER.A	[1897-1908]		Used
[K].VKPLLNVSR.[I]		E1JHJ3; M9NEP1; M9NF46; E1JHJ5; M9NCU7; P05661; B8A423; M9ND95; E1JHJ4	M9NEP1 [835-843]; M9NF46 [835-843]; E1JHJ5 [835-843]; M9ND95 [835-843]	3629913770	2.10484e+09	2121973810	6251867302	3524901514	3669596336	213544480	High	High	Peak Found	High	High	High	High	High	0.002867	0.005127	1.55	27.34	K.VKPLLNVSR.I	[835-843]		Used
[R].SEELEEAKR.[K]		E1JHJ3; M9NEP1; M9NF46; E1JHJ5; M9NCU7; P05661; Q26433; B8A423; M9ND95; E1JHJ4	M9NEP1 [1382-1390]; M9NF46 [1382-1390]; E1JHJ5 [1382-1390]; M9ND95 [1382-1390]	3621044480	2995293184	2995618496	2896063840	2385618240	2477169536	419908428	High	High	High	High	High	High	High	High	0.0008329	0.001627	2.16	11.73	R.SEELEEAKR.K	[1382-1390]		Used
[K].LLIEIFADHAGQSGGGEQAK.[G]		E1JHJ3; M9NEP1; M9NF46; E1JHJ5; M9NCU7; P05661; B8A423; M9ND95; E1JHJ4	M9NEP1 [616-635]; M9NF46 [616-635]; E1JHJ5 [616-635]; M9ND95 [616-635]	3572341498	1966121632	1955892960	1684555872	884968592	911832544	479064088	High	High	High	High	High	High	High	High	0	0.0001493	2.88	53.3	K.LLIEIFADHAGQSGGGEQAK.G	[616-635]		Used
[K].SCWIPDEKEGYLLGEIK.[A]	1xCarbamidomethyl [C2]	E1JHJ3; M9NEP1; M9NF46; E1JHJ5; M9NCU7; P05661; B8A423; M9ND95; E1JHJ4	M9NEP1 [37-53]; M9NF46 [37-53]; E1JHJ5 [37-53]; M9ND95 [37-53]	2922681408	1840321152	1834240064	2357133344	1302535264	1380411488	160841724	High	High	High	High	High	High	High	High	0.0008329	0.001555	2.2	56.1	K.SCWIPDEKEGYLLGEIK.A	[37-53]		Used
[K].AQQELEEAEERADLAEQAISK.[F]		E1JHJ3; M9NEP1; M9NF46; E1JHJ5; M9NCU7; P05661; B8A423; M9ND95; E1JHJ4	M9NEP1 [1898-1918]; M9NF46 [1898-1918]; E1JHJ5 [1898-1918]; M9ND95 [1898-1918]	2876908160	1722980336	1722650880	793957536	464867048	478380392	215661360	High	High	High	High	High	High	Peak Found	High	0.0009933	0.002054	2.46	50.08	K.AQQELEEAEERADLAEQAISK.F	[1898-1918]		Used
[K].KLSIENSDLLR.[Q]		E1JHJ3; M9NEP1; M9NF46; E1JHJ5; M9NCU7; P05661; Q26433; B8A423; M9ND95; E1JHJ4	M9NEP1 [1278-1288]; M9NF46 [1278-1288]; E1JHJ5 [1278-1288]; M9ND95 [1278-1288]	2852542976	1867033280	1868324672	2168931648	1303039872	1365927872	201963760	High	High	High	High	High	High	High	High	0.001545	0.002595	2.34	38.17	K.KLSIENSDLLR.Q	[1278-1288]		Used
[R].GREEQAEQDGEEEGGR.[V]		E1JHJ3; M9NEP1; M9NF46; E1JHJ5; M9NCU7; P05661; B8A423; M9ND95; E1JHJ4	M9NEP1 [367-382]; M9NF46 [367-382]; E1JHJ5 [367-382]; M9ND95 [367-382]	2667164384	2217758148	2227343972	2066658136	1676877960	1712942692	256958946	High	High	High	High	High	High	High	High	0.0008329	0.000284	2.93	12.41	R.GREEQAEQDGEEEGGR.V	[367-382]		Used
[R].QTCHNELNQTR.[T]	1xCarbamidomethyl [C3]	E1JHJ5; M9NCU7; P05661; B8A423	E1JHJ5 [1221-1231]	2643697280	1916835371	1850631296	2320888128	1361548160	1411533312	9.09079e+07	High	High	High	High	Peak Found	High	Peak Found	High	0.004344	0.01686	1.52	10.03	R.QTCHNELNQTR.T	[1221-1231]		Used
[R].LKGAYEEGQEQLEAVR.[R]		E1JHJ3; M9NEP1; M9NF46; E1JHJ5; M9NCU7; P05661; Q26433; B8A423; M9ND95; E1JHJ4	M9NEP1 [1483-1498]; M9NF46 [1483-1498]; E1JHJ5 [1483-1498]; M9ND95 [1483-1498]	2575497088	1730142720	1716551296	1373919552	818759472	874196306	134887352	High	High	High	High	High	High	Peak Found	High	0	6.67e-05	2.44	33.33	R.LKGAYEEGQEQLEAVR.R	[1483-1498]		Used
[K].GGGFATVSSAYK.[E]		E1JHJ3; M9NEP1; M9NF46; E1JHJ5; M9NCU7; P05661; B8A423; M9ND95; E1JHJ4	M9NEP1 [642-653]; M9NF46 [642-653]; E1JHJ5 [642-653]; M9ND95 [642-653]	2395563008	1570415232	1562232960	3066474240	1969310464	2086007808	81584256	High	High	High	High	High	High	Peak Found	High	0.002799	0.003555	1.63	30.3	K.GGGFATVSSAYK.E	[642-653]		Used
[K].VDDLAAELDASQK.[E]		E1JHJ3; M9NEP1; M9NF46; E1JHJ5; M9NCU7; P05661; Q26433; B8A423; M9ND95; E1JHJ4	M9NEP1 [1459-1471]; M9NF46 [1459-1471]; E1JHJ5 [1459-1471]; M9ND95 [1459-1471]	2362792184	1591437360	1569275632	2546506056	1577799016	1644450392	354929639	High	High	High	High	High	High	High	High	0.0008329	0.001324	2.55	38.2	K.VDDLAAELDASQK.E	[1459-1471]		Used
[R].LTQEEDAR.[N]		E1JHJ3; M9NEP1; M9NF46; E1JHJ5; M9NCU7; P05661; B8A423; M9ND95; E1JHJ4	M9NEP1 [925-932]; M9NF46 [925-932]; E1JHJ5 [925-932]; M9ND95 [925-932]	2163018752	1.98852e+09	1.98357e+09	1740190336	1650948864	1777543680	2.43595e+08	High	High	Peak Found	High	High	High	High	High	0.002867	0.004566	1.29	9.12	R.LTQEEDAR.N	[925-932]		Used
[R].ELEELGERLEEAGGATSAQIELNK.[K]		E1JHJ3; M9NEP1; M9NF46; E1JHJ5; M9NCU7; P05661; B8A423; M9ND95; E1JHJ4	M9NEP1 [1141-1164]; M9NF46 [1141-1164]; E1JHJ5 [1141-1164]; M9ND95 [1141-1164]	2145205344	1289285280	1243336416	513763392	310818036	314306196	124315488	High	High	High	High	High	High	Peak Found	High	0	4.779e-05	4.25	54	R.ELEELGERLEEAGGATSAQIELNK.K	[1141-1164]		Used
[K].KADQEISGLK.[K]		E1JHJ3; M9NEP1; M9NF46; E1JHJ5; M9NCU7; P05661; B8A423; M9ND95; E1JHJ4	M9NEP1 [941-950]; M9NF46 [941-950]; E1JHJ5 [941-950]; M9ND95 [941-950]	2034215296	1336399392	1333136752	2217695520	1398429632	1472580512	255734340	High	High	Peak Found	High	High	Peak Found	Peak Found	High	0.00449	0.02062	2.15	17.48	K.KADQEISGLK.K	[941-950]		Used
[K].LEADINELEIALDHANK.[A-]		E1JHJ3; M9NEP1; M9NF46; E1JHJ5; M9NCU7; P05661; Q26433; B8A423; M9ND95; E1JHJ4	M9NEP1 [1617-1633]; M9NF46 [1617-1633]; E1JHJ5 [1617-1633]; M9ND95 [1617-1633]	1848458560	1079627424	1077770336	2003865216	1115697248	1155995920	310655540	High	High	High	High	High	High	High	High	0	3.599e-05	2.67	57.55	K.LEADINELEIALDHANK.A	[1617-1633]		Used
[K].ISLTTQLEDTK.[R]		E1JHJ3; M9NEP1; M9NF46; E1JHJ5; M9NCU7; P05661; Q26433; B8A423; M9ND95; E1JHJ4	M9NEP1 [1305-1315]; M9NF46 [1305-1315]; E1JHJ5 [1305-1315]; M9ND95 [1305-1315]	1736420736	1231623808	1240727552	1676728832	1086403200	1142139008	238602192	High	High	High	High	Peak Found	High	High	High	0.0008329	0.0005158	1.93	38.13	K.ISLTTQLEDTK.R	[1305-1315]		Used
[K].AEELHAAEVK.[V]		E1JHJ3; M9NEP1; M9NF46; E1JHJ5; M9NCU7; P05661; M9ND95; E1JHJ4	M9NEP1 [858-867]; M9NF46 [858-867]; E1JHJ5 [858-867]; M9ND95 [858-867]	1614979840	1032590336	1003178176	1234307840	781327552	758905728	167659920	High	Peak Found	High	High	Peak Found	Peak Found	Peak Found	High	0.004575	0.02755	1.38	16.64	K.AEELHAAEVK.V	[858-867]		Used
[K].ELSFQSEEDR.[K]		E1JHJ3; M9NEP1; M9NF46; E1JHJ5; M9NCU7; P05661; B8A423; M9ND95; E1JHJ4	M9NEP1 [1848-1857]; M9NF46 [1848-1857]; E1JHJ5 [1848-1857]; M9ND95 [1848-1857]	1537467648	1071955200	1077925504	1527080576	997038208	1059138560	209155856	High	High	High	High	High	High	High	High	0.0008329	0.001584	1.62	28.12	K.ELSFQSEEDR.K	[1848-1857]		Used
[K].CNETLDTQQK.[R]	1xCarbamidomethyl [C1]	E1JHJ3; M9NEP1; M9NF46; E1JHJ5; M9NCU7; P05661; B8A423; M9ND95; E1JHJ4	M9NEP1 [442-451]; M9NF46 [442-451]; E1JHJ5 [442-451]; M9ND95 [442-451]	1532147968	1106380032	1113139456	1483341824	1038694016	1077194880	174792880	Peak Found	High	Peak Found	High	Peak Found	Peak Found	Peak Found	High	0.002867	0.00511	1.15	13.04	K.CNETLDTQQK.R	[442-451]		Used
[R].KAQQELEEAEERADLAEQAISK.[F]		E1JHJ3; M9NEP1; M9NF46; E1JHJ5; M9NCU7; P05661; B8A423; M9ND95; E1JHJ4	M9NEP1 [1897-1918]; M9NF46 [1897-1918]; E1JHJ5 [1897-1918]; M9ND95 [1897-1918]	1497030016	989700416	936985152	454862848	293516512	308255184	89414272	High	High	High	High	High	High	Peak Found	High	0.0008329	0.0004031	3.67	47.68	R.KAQQELEEAEERADLAEQAISK.F	[1897-1918]		Used
[R].EQVEEEAEGK.[A]		E1JHJ3; M9NEP1; M9NF46; E1JHJ5; M9NCU7; P05661; Q26433; B8A423; M9ND95; E1JHJ4	M9NEP1 [1344-1353]; M9NF46 [1344-1353]; E1JHJ5 [1344-1353]; M9ND95 [1344-1353]	1463107584	1162711680	1195201920	1586758528	1235912704	1342116224	202161376	High	High	High	High	High	High	High	High	0.0009933	0.002301	1.45	13.63	R.EQVEEEAEGK.A	[1344-1353]		Used
[R].YQILNPAGIVGVDDPKK.[C]		M9NF46; E1JHJ5; B8A423	M9NF46 [723-739]; E1JHJ5 [723-739]	1366334688	789232496	790419968	1825260576	1.0091e+09	1072732960	156705036	High	High	High	High	High	High	High	High	0.0008329	0.0004972	2.71	50.72	R.YQILNPAGIVGVDDPKK.C	[723-739]		Used
[K].RKLESELQTLHSDLDELLNEAK.[N]		E1JHJ3; M9NEP1; M9NF46; E1JHJ5; M9NCU7; P05661; B8A423; M9ND95; E1JHJ4	M9NEP1 [1727-1748]; M9NF46 [1727-1748]; E1JHJ5 [1727-1748]; M9ND95 [1727-1748]	1316220112	457913056	222438432					High	High	Peak Found	Not Found	Not Found	Not Found	Not Found	High	0.0008329	0.0001968	3.11	82.59	K.RKLESELQTLHSDLDELLNEAK.N	[1727-1748]		Used
[K].LFGCDTAELYK.[N]	1xCarbamidomethyl [C4]	E1JHJ3; M9NEP1; M9NF46; E1JHJ5; M9NCU7; P05661; B8A423; M9ND95; E1JHJ4	M9NEP1 [386-396]; M9NF46 [386-396]; E1JHJ5 [386-396]; M9ND95 [386-396]	1282401152	780834880	779532288	6969647104	4145805056	4331168256	830824192	High	High	High	High	High	High	Peak Found	High	0.0008329	0.0005387	2.36	43.16	K.LFGCDTAELYK.N	[386-396]		Used
[K].ADQEISGLKK.[D]		E1JHJ3; M9NEP1; M9NF46; E1JHJ5; M9NCU7; P05661; B8A423; M9ND95; E1JHJ4	M9NEP1 [942-951]; M9NF46 [942-951]; E1JHJ5 [942-951]; M9ND95 [942-951]	1261048768	894529056	887138240	880917504	581077616	607768208	165051056	High	Peak Found	High	High	Peak Found	Peak Found	Peak Found	High	0.00369	0.01447	1.41	16	K.ADQEISGLKK.D	[942-951]		Used
[K].QEKEDVYR.[I]		E1JHJ3; M9NEP1; M9NF46; E1JHJ5; M9NCU7; P05661; B8A423; M9ND95; E1JHJ4	M9NEP1 [343-350]; M9NF46 [343-350]; E1JHJ5 [343-350]; M9ND95 [343-350]	1238156160	800244544	785818752	998136832	587473536	572509824	120876272	Peak Found	Peak Found	High	High	High	High	Peak Found	High	0.00369	0.01068	1.41	10.28	K.QEKEDVYR.I	[343-350]		Used
[K].LESELQTLHSDLDELLNEAK.[N]		E1JHJ3; M9NEP1; M9NF46; E1JHJ5; M9NCU7; P05661; B8A423; M9ND95; E1JHJ4	M9NEP1 [1729-1748]; M9NF46 [1729-1748]; E1JHJ5 [1729-1748]; M9ND95 [1729-1748]	1218790816	7.29892e+08	741145472	8.41651e+08	501763071	5.41169e+08	189580704	High	High	High	High	High	High	Peak Found	High	0	5.315e-05	2.78	73.58	K.LESELQTLHSDLDELLNEAK.N	[1729-1748]		Used
[R].IQEKEEEFENTRK.[N]		E1JHJ3; M9NEP1; M9NF46; E1JHJ5; M9NCU7; P05661; Q26433; B8A423; M9ND95; E1JHJ4	M9NEP1 [1575-1587]; M9NF46 [1575-1587]; E1JHJ5 [1575-1587]; M9ND95 [1575-1587]	1199415424	788684224	797212736	627458432	404143360	414868512	97052176	High	High	Peak Found	High	High	High	Peak Found	High	0.001545	0.002881	1.63	16.72	R.IQEKEEEFENTRK.N	[1575-1587]		Used
[R].RQAEQELADAHEQLNEVSAQNASISAAK.[R]		E1JHJ3; M9NEP1; M9NF46; E1JHJ5; M9NCU7; P05661; B8A423; M9ND95; E1JHJ4	M9NEP1 [1699-1726]; M9NF46 [1699-1726]; E1JHJ5 [1699-1726]; M9ND95 [1699-1726]	1134370016	726788512	681582288	955894112	580727152	569513232	104010680	High	High	High	High	High	High	High	High	0	1.058e-05	6.13	39.58	R.RQAEQELADAHEQLNEVSAQNASISAAK.R	[1699-1726]		Used
[R].SYHIFYQIMSGSVPGVK.[DE]		E1JHJ3; M9NEP1; M9NF46; E1JHJ5; M9NCU7; P05661; B8A423; M9ND95; E1JHJ4	M9NEP1 [281-297]; M9NF46 [281-297]; E1JHJ5 [281-297]; M9ND95 [281-297]	962646432	435309336	455003968	632019792	289028536	301475512	46292640	High	High	High	High	High	High	Peak Found	High	0.0008329	0.0005756	3.22	59.16	R.SYHIFYQIMSGSVPGVK.E	[281-297]		Used
[K].KKLEADINELEIALDHANK.[A-]		E1JHJ3; M9NEP1; M9NF46; E1JHJ5; M9NCU7; P05661; Q26433; B8A423; M9ND95; E1JHJ4	M9NEP1 [1615-1633]; M9NF46 [1615-1633]; E1JHJ5 [1615-1633]; M9ND95 [1615-1633]	911676096	723953104	729953584	570912096	365727920	397179168	276505	High	High	High	High	High	High	Peak Found	High	0.0008329	0.0005291	2.69	50.25	K.KKLEADINELEIALDHANK.A	[1615-1633]		Used
[K].RQIEEAEEIAALNLAK.[F]		E1JHJ3; Q24410; M9NEP1; M9NF46; E1JHJ5; M9NCU7; P05661; B8A423; M9ND95; E1JHJ4; Q24411	M9NEP1 [1879-1894]; M9NF46 [1879-1894]; E1JHJ5 [1879-1894]; M9ND95 [1879-1894]	833179136	510228976	485504992	530686080	317076232	326447184	76975230	High	High	High	High	High	High	High	High	0.0008329	0.000491	4.05	47.37	K.RQIEEAEEIAALNLAK.F	[1879-1894]		Used
[R].LADEESR.[E]		E1JHJ3; M9NEP1; M9NF46; E1JHJ5; M9NCU7; P05661; Q26433; B8A423; M9ND95; E1JHJ4	M9NEP1 [1317-1323]; M9NF46 [1317-1323]; E1JHJ5 [1317-1323]; M9ND95 [1317-1323]	819576896	1106798592	1107302912	739972224	903729856	958103936	166232272	High	High	Peak Found	Peak Found	Peak Found	Peak Found	High	High	0.00369	0.01306	1.82	7.19	R.LADEESR.E	[1317-1323]		Used
[K].GGGFATVSSAYKEQLNSLMTTLR.[S]		E1JHJ3; M9NEP1; M9NF46; E1JHJ5; M9NCU7; P05661; B8A423; M9ND95; E1JHJ4	M9NEP1 [642-664]; M9NF46 [642-664]; E1JHJ5 [642-664]; M9ND95 [642-664]	761681728	347487712	348537088	345116224	155137904	163405072	17127432	High	High	High	High	High	High	Peak Found	High	0	2.502e-05	3.58	66.49	K.GGGFATVSSAYKEQLNSLMTTLR.S	[642-664]		Used
[R].ANAIANAAEKK.[Q]		E1JHJ3; M9NEP1; M9NF46; E1JHJ5; M9NCU7; P05661; Q26433; B8A423; M9ND95; E1JHJ4	M9NEP1 [1434-1444]; M9NF46 [1434-1444]; E1JHJ5 [1434-1444]; M9ND95 [1434-1444]	740396608	482728224	476659744	205818304	124797912	122498384	57509740	High	Peak Found	Peak Found	Peak Found	Peak Found	Peak Found	Peak Found	High	0.002563	0.003283	1.4	13.11	R.ANAIANAAEKK.Q	[1434-1444]		Used
[R].SEELEEAK.[R]		E1JHJ3; M9NEP1; M9NF46; E1JHJ5; M9NCU7; P05661; Q26433; B8A423; M9ND95; E1JHJ4	M9NEP1 [1382-1389]; M9NF46 [1382-1389]; E1JHJ5 [1382-1389]; M9ND95 [1382-1389]	717826880	781891136	787689600	637275072	645616704	711002688	268306	Peak Found	Peak Found	Peak Found	Peak Found	High	Peak Found	Peak Found	High	0.004575	0.02548	1.28	13.04	R.SEELEEAK.R	[1382-1389]		Used
[K].HNDAVAEMAEQVDQLNK.[L]		E1JHJ3; M9NEP1; M9NF46; E1JHJ5; M9NCU7; P05661; M9ND95; E1JHJ4	M9NEP1 [1195-1211]; M9NF46 [1195-1211]; E1JHJ5 [1195-1211]; M9ND95 [1195-1211]	6.70377e+08	327016144	327648080	655162272	319423632	337802336	25000943	High	High	High	High	High	High	Peak Found	High	0	5.134e-05	3.64	46.59	K.HNDAVAEMAEQVDQLNK.L	[1195-1211]		Used
[R].VKELSFQSEEDRK.[N]		E1JHJ3; M9NEP1; M9NF46; E1JHJ5; M9NCU7; P05661; B8A423; M9ND95; E1JHJ4	M9NEP1 [1846-1858]; M9NF46 [1846-1858]; E1JHJ5 [1846-1858]; M9ND95 [1846-1858]	630593296	412734528	395374416	219935408	142598796	142357136		High	High	Peak Found	High	Peak Found	High	Not Found	High	0.0009933	0.001958	1.86	22.84	R.VKELSFQSEEDRK.N	[1846-1858]		Used
[K].AEDMSNLTYLNDASVLHNLR.[Q]		M9NEP1; E1JHJ5; B8A423; M9ND95; E1JHJ4	M9NEP1 [88-107]; E1JHJ5 [88-107]; M9ND95 [88-107]	615981960	304058904	311611340	725021976	354917724	380683116	24728941	High	High	High	High	High	High	Peak Found	High	0	3.829e-05	4.04	57.05	K.AEDMSNLTYLNDASVLHNLR.Q	[88-107]		Used
[R].ALDSMQASLEAEAK.[G]		E1JHJ3; M9NEP1; M9NF46; E1JHJ5; M9NCU7; P05661; Q26433; B8A423; M9ND95; E1JHJ4	M9NEP1 [1592-1605]; M9NF46 [1592-1605]; E1JHJ5 [1592-1605]; M9ND95 [1592-1605]	564953984	355110656	345564384	697636544	347913632	371990816	20644464	High	High	High	High	High	High	Peak Found	High	0	0.0001036	2.34	39.25	R.ALDSMQASLEAEAK.G	[1592-1605]		Used
[K].KKADQEISGLK.[K]		E1JHJ3; M9NEP1; M9NF46; E1JHJ5; M9NCU7; P05661; B8A423; M9ND95; E1JHJ4	M9NEP1 [940-950]; M9NF46 [940-950]; E1JHJ5 [940-950]; M9ND95 [940-950]	557958464	448980384	455999104	984096768	726843392	776013056		Peak Found	Peak Found	Peak Found	High	Peak Found	Peak Found	Not Found	High	0.00369	0.01383	1.7	14.72	K.KKADQEISGLK.K	[940-950]		Used
[K].ADQEISGLK.[K]		E1JHJ3; M9NEP1; M9NF46; E1JHJ5; M9NCU7; P05661; B8A423; M9ND95; E1JHJ4	M9NEP1 [942-950]; M9NF46 [942-950]; E1JHJ5 [942-950]; M9ND95 [942-950]	448918272	323343616	3.25427e+08	833698496	559697664	605355776	72649800	High	Peak Found	Peak Found	High	Peak Found	High	Peak Found	High	0.002867	0.004795	1.49	20.82	K.ADQEISGLK.K	[942-950]		Used
[R].RDLEEANIQHESTLANLR.[K]		E1JHJ3; M9NEP1; M9NF46; E1JHJ5; M9NCU7; P05661; B8A423; M9ND95; E1JHJ4	M9NEP1 [1175-1192]; M9NF46 [1175-1192]; E1JHJ5 [1175-1192]; M9ND95 [1175-1192]	431170920	260072766	260728136	348601006	205664386	215903463	4.13243e+07	High	High	High	High	High	High	Peak Found	High	0.0008329	0.0008317	3.52	35.94	R.RDLEEANIQHESTLANLR.K	[1175-1192]		Used
[R].YQILNPAGIVGVDDPK.[K]		M9NF46; E1JHJ5; B8A423	M9NF46 [723-738]; E1JHJ5 [723-738]	376807840	202196064	200300192	648786048	380347008	399149728	49980480	High	High	High	High	High	High	Peak Found	High	0.002867	0.004541	1.58	55.74	R.YQILNPAGIVGVDDPK.K	[723-738]		Used
[K].VIAYFATVGASKK.[T]		E1JHJ3; M9NEP1; M9NF46; E1JHJ5; M9NCU7; P05661; B8A423; M9ND95; E1JHJ4	M9NEP1 [192-204]; M9NF46 [192-204]; E1JHJ5 [192-204]; M9ND95 [192-204]	375141888	223149125	225904533	120991872	76998502	77572820	107526256	High	Peak Found	Peak Found	High	Peak Found	Peak Found	High	High	0.0008329	0.00087	1.67	36.98	K.VIAYFATVGASKK.T	[192-204]		Used
[K].KSCWIPDEKEGYLLGEIK.[A]	1xCarbamidomethyl [C3]	E1JHJ3; M9NEP1; M9NF46; E1JHJ5; M9NCU7; P05661; B8A423; M9ND95; E1JHJ4	M9NEP1 [36-53]; M9NF46 [36-53]; E1JHJ5 [36-53]; M9ND95 [36-53]	369645328	218661848	222110416	199006456	111626316	116519924	1.85116e+06	High	Peak Found	High	High	Peak Found	Peak Found	Peak Found	High	0.00449	0.02159	1.92	51.12	K.KSCWIPDEKEGYLLGEIK.A	[36-53]		Used
[R].LEAEKDELQAALEEAEAALEQEENKVLR.[A]		E1JHJ3; M9NEP1; M9NF46; E1JHJ5; M9NCU7; P05661; B8A423; M9ND95; E1JHJ4	M9NEP1 [1532-1559]; M9NF46 [1532-1559]; E1JHJ5 [1532-1559]; M9ND95 [1532-1559]	352914400	173792560	147328928					High	Peak Found	Peak Found	Not Found	Not Found	Not Found	Not Found	High	0.0008329	0.0008696	2.07	86.79	R.LEAEKDELQAALEEAEAALEQEENKVLR.A	[1532-1559]		Used
[K].EQLNSLMTTLR.[S]		E1JHJ3; M9NEP1; M9NF46; E1JHJ5; M9NCU7; P05661; B8A423; M9ND95; E1JHJ4	M9NEP1 [654-664]; M9NF46 [654-664]; E1JHJ5 [654-664]; M9ND95 [654-664]	326736704	162519712	165801984	621397696	310844160	328499328	3.82029e+06	High	Peak Found	High	High	High	High	Peak Found	High	0.0008329	0.0004177	1.92	47.79	K.EQLNSLMTTLR.S	[654-664]		Used
[K].KDLLQQVNPPK.[Y]		M9NEP1; E1JHJ5; B8A423; M9ND95; E1JHJ4	M9NEP1 [74-84]; E1JHJ5 [74-84]; M9ND95 [74-84]	300726760	198094008	190003032	297386776	177406840	180725756	26226707	High	Peak Found	High	High	High	High	Peak Found	High	0.002867	0.003659	2.72	31.78	K.KDLLQQVNPPK.Y	[74-84]		Used
[K].EEEFENTR.[K]		E1JHJ3; M9NEP1; M9NF46; E1JHJ5; M9NCU7; P05661; Q26433; B8A423; M9ND95; E1JHJ4	M9NEP1 [1579-1586]; M9NF46 [1579-1586]; E1JHJ5 [1579-1586]; M9ND95 [1579-1586]	278080224	262450464	258611632	308689184	263766784	284645568	45856124	High	High	High	High	High	High	Peak Found	High	0.00369	0.01328	1.3	15.76	K.EEEFENTR.K	[1579-1586]		Used
[K].YESDGVAR.[S]		E1JHJ3; M9NEP1; M9NF46; E1JHJ5; M9NCU7; P05661; Q26433; B8A423; M9ND95; E1JHJ4	M9NEP1 [1374-1381]; M9NF46 [1374-1381]; E1JHJ5 [1374-1381]; M9ND95 [1374-1381]	232174688	226411232	221616480	277086432	239116512	260683856		Peak Found	High	Peak Found	Peak Found	Peak Found	High	Not Found	High	0.003529	0.009583	1.32	11.38	K.YESDGVAR.S	[1374-1381]		Used
[R].LEEAGGATSAQIELNKK.[R]		E1JHJ3; M9NEP1; M9NF46; E1JHJ5; M9NCU7; P05661; B8A423; M9ND95; E1JHJ4	M9NEP1 [1149-1165]; M9NF46 [1149-1165]; E1JHJ5 [1149-1165]; M9ND95 [1149-1165]	211667616	144934272	150657280	215293616	134204952	144900336	15984472	High	Peak Found	Peak Found	Peak Found	High	Peak Found	Peak Found	High	0.005344	0.03592	1.2	28.28	R.LEEAGGATSAQIELNKK.R	[1149-1165]		Used
[K].KDIEDLELNVQK.[A]		E1JHJ3; M9NEP1; M9NF46; E1JHJ5; M9NCU7; P05661; B8A423; M9ND95; E1JHJ4	M9NEP1 [951-962]; M9NF46 [951-962]; E1JHJ5 [951-962]; M9ND95 [951-962]	182113776	127219592	131704968	121714776	93449384	96023528	20215132	High	Peak Found	Peak Found	Peak Found	High	Peak Found	Peak Found	High	0.003529	0.0096	1.88	36.17	K.KDIEDLELNVQK.A	[951-962]		Used
[R].AGVLGQMEEFRDER.[L]		E1JHJ3; M9NEP1; M9NF46; E1JHJ5; M9NCU7; P05661; B8A423; M9ND95; E1JHJ4	M9NEP1 [766-779]; M9NF46 [766-779]; E1JHJ5 [766-779]; M9ND95 [766-779]	175880732	90887614	90512254	580303824	276891408	298340284	3.55653e+06	Peak Found	Peak Found	Peak Found	High	High	Peak Found	Peak Found	High	0.004575	0.02716	1.5	42.32	R.AGVLGQMEEFRDER.L	[766-779]		Used
[K].KGGGFATVSSAYK.[E]		E1JHJ3; M9NEP1; M9NF46; E1JHJ5; M9NCU7; P05661; B8A423; M9ND95; E1JHJ4	M9NEP1 [641-653]; M9NF46 [641-653]; E1JHJ5 [641-653]; M9ND95 [641-653]	145896000	108455112	110655016	358258080	240861504	264178816	3.48565e+06	High	Peak Found	Peak Found	High	High	High	Peak Found	High	0.001808	0.00306	2.24	25.38	K.KGGGFATVSSAYK.E	[641-653]		Used
[K].KGGGFATVSSAYKEQLNSLMTTLR.[S]		E1JHJ3; M9NEP1; M9NF46; E1JHJ5; M9NCU7; P05661; B8A423; M9ND95; E1JHJ4	M9NEP1 [641-664]; M9NF46 [641-664]; E1JHJ5 [641-664]; M9ND95 [641-664]	143370208	118017136	182495472	138479392	103520624	111496928	331080	High	High	High	High	High	High	Peak Found	High	0.0008329	0.0002372	2.89	61.68	K.KGGGFATVSSAYKEQLNSLMTTLR.S	[641-664]		Used
[R].RIQEKEEEFENTR.[K]		E1JHJ3; M9NEP1; M9NF46; E1JHJ5; M9NCU7; P05661; Q26433; B8A423; M9ND95; E1JHJ4	M9NEP1 [1574-1586]; M9NF46 [1574-1586]; E1JHJ5 [1574-1586]; M9ND95 [1574-1586]	134061408	94117488	97317176	108498344	74160960	77125296	177670	Peak Found	Peak Found	High	High	Peak Found	Peak Found	Peak Found	High	0.002563	0.003425	1.8	18.7	R.RIQEKEEEFENTR.K	[1574-1586]		Used
[K].LKVDDLAAELDASQKECR.[N]	1xCarbamidomethyl [C17]	E1JHJ3; M9NEP1; M9NF46; E1JHJ5; M9NCU7; P05661; Q26433; B8A423; M9ND95; E1JHJ4	M9NEP1 [1457-1474]; M9NF46 [1457-1474]; E1JHJ5 [1457-1474]; M9ND95 [1457-1474]	114518676	75027480	78954624	25168220	14097746	17847418	2.62954e+06	High	High	High	Peak Found	Peak Found	Peak Found	Peak Found	High	0.0008329	0.0005062	1.97	44.46	K.LKVDDLAAELDASQKECR.N	[1457-1474]		Used
[K].AEDMSNLTYLNDASVLHNLR.[Q]	1xOxidation [M4]	M9NEP1; E1JHJ5; B8A423; M9ND95; E1JHJ4	M9NEP1 [88-107]; E1JHJ5 [88-107]; M9ND95 [88-107]	88375232	56047188	56868872	150524112	88179192	95425480	4834756	Peak Found	Peak Found	Peak Found	High	High	High	Peak Found	High	0.0008329	0.0005428	2.41	52.81	K.AEDMSNLTYLNDASVLHNLR.Q	[88-107]		Used
[K].CGSIILESTALDPDMYR.[I]	1xCarbamidomethyl [C1]	M9NF46; E1JHJ5; B8A423	M9NF46 [740-756]; E1JHJ5 [740-756]	32286958	16355715	13624522	52201756	25889066	26984482	2.11515e+06	Peak Found	Peak Found	Peak Found	High	Peak Found	Peak Found	Peak Found	High	0.00369	0.01066	0.93	58.41	K.CGSIILESTALDPDMYR.I	[740-756]		Used
[K].ECRNYSTELFR.[L]	1xCarbamidomethyl [C2]	E1JHJ3; M9NEP1; M9NF46; E1JHJ5; M9NCU7; P05661; Q26433; B8A423; M9ND95; E1JHJ4	M9NEP1 [1472-1482]; M9NF46 [1472-1482]; E1JHJ5 [1472-1482]; M9ND95 [1472-1482]	29532312	20348522	21160862	24468624	18091048	19105734	1.11801e+06	High	Peak Found	Peak Found	Peak Found	Peak Found	Peak Found	Peak Found	High	0.00369	0.01306	1.53	32.43	K.ECRNYSTELFR.L	[1472-1482]		Used
[K].HNDAVAEMAEQVDQLNK.[L]	1xOxidation [M8]	E1JHJ3; M9NEP1; M9NF46; E1JHJ5; M9NCU7; P05661; M9ND95; E1JHJ4	M9NEP1 [1195-1211]; M9NF46 [1195-1211]; E1JHJ5 [1195-1211]; M9ND95 [1195-1211]	26372444	17736078	18353794	37599820	23578028	14069586		High	Peak Found	Peak Found	Peak Found	Peak Found	Peak Found	Not Found	High	0.004575	0.02659	1.53	30.66	K.HNDAVAEMAEQVDQLNK.L	[1195-1211]		Used
P06742	Myosin light chain alkali OS=Drosophila melanogaster GN=Mlc1 PE=1 SV=4	27	4	0	155	Mlc1	0	High	High	High	High	High	High	High
Annotated Sequence	Modifications	Protein Accessions	Positions in Master Proteins	Abundance: F1: Sample, delta2-46 Myofibril	Abundance: F3: Sample, delta2-46 Myofibril	Abundance: F4: Sample, delta2-46 Myofibril	Abundance: F2: Control, WT Myofibril	Abundance: F5: Control, WT Myofibril	Abundance: F6: Control, WT Myofibril	Abundance: F7: Control, WT Thick Filament	Found in Sample: [S1] F1: Sample, delta2-46 Myofibril	Found in Sample: [S3] F3: Sample, delta2-46 Myofibril	Found in Sample: [S4] F4: Sample, delta2-46 Myofibril	Found in Sample: [S2] F2: Control, WT Myofibril	Found in Sample: [S5] F5: Control, WT Myofibril	Found in Sample: [S6] F6: Control, WT Myofibril	Found in Sample: [S7] F7: Control, WT Thick Filament	Confidence (by Search Engine): Sequest HT	Percolator q-Value (by Search Engine): Sequest HT	Percolator PEP (by Search Engine): Sequest HT	XCorr (by Search Engine): Sequest HT	Top Apex RT [min]	Sequence in Protein	Positions in Protein	Peptide Group Modifications in Protein	Quan Usage
[R].ALNLNPTLALIEK.[L]		P06742; D6W4L2; E6PBY9	P06742 [37-49]	27278526816	15763036736	15761843566	19058816640	10439096992	10894214528	2392794582	High	High	High	High	High	High	High	High	0.0008329	0.001631	2.24	60.07	R.ALNLNPTLALIEK.L	[37-49]		Used
[K].IKLDEFLPIYSQVK.[K]		P06742; D6W4L2; E6PBY9	P06742 [61-74]	10637239040	6181072768	6151912960	6027849216	3332962496	3479927040	1186682560	High	High	High	High	High	High	High	High	0.0009933	0.001679	2.37	61.89	K.IKLDEFLPIYSQVK.K	[61-74]		Used
[K].LDEFLPIYSQVK.[K]		P06742; D6W4L2; E6PBY9	P06742 [63-74]	8570161904	5580484224	5545654416	7329938832	4264481136	4475992864	867591723	High	High	High	High	High	High	High	High	0.0008329	0.001611	2.01	56.49	K.LDEFLPIYSQVK.K	[63-74]		Used
[K].EKEQGCYEDFIECLK.[L]	2xCarbamidomethyl [C6; C13]	P06742; D6W4L2; E6PBY9	P06742 [76-90]	211081216	134656464	139390272	108273400	63393152	70532880	12282897	High	High	High	High	High	Peak Found	Peak Found	High	0.002867	0.004615	1.84	48.82	K.EKEQGCYEDFIECLK.L	[76-90]		Used
P18432	Myosin regulatory light chain 2 OS=Drosophila melanogaster GN=Mlc2 PE=1 SV=2	74	12	3	222	Mlc2	0	High	High	High	High	High	High	High	Phospho [S66; S67]
Annotated Sequence	Modifications	Protein Accessions	Positions in Master Proteins	Abundance: F1: Sample, delta2-46 Myofibril	Abundance: F3: Sample, delta2-46 Myofibril	Abundance: F4: Sample, delta2-46 Myofibril	Abundance: F2: Control, WT Myofibril	Abundance: F5: Control, WT Myofibril	Abundance: F6: Control, WT Myofibril	Abundance: F7: Control, WT Thick Filament	Found in Sample: [S1] F1: Sample, delta2-46 Myofibril	Found in Sample: [S3] F3: Sample, delta2-46 Myofibril	Found in Sample: [S4] F4: Sample, delta2-46 Myofibril	Found in Sample: [S2] F2: Control, WT Myofibril	Found in Sample: [S5] F5: Control, WT Myofibril	Found in Sample: [S6] F6: Control, WT Myofibril	Found in Sample: [S7] F7: Control, WT Thick Filament	Confidence (by Search Engine): Sequest HT	Percolator q-Value (by Search Engine): Sequest HT	Percolator PEP (by Search Engine): Sequest HT	XCorr (by Search Engine): Sequest HT	Top Apex RT [min]	Sequence in Protein	Positions in Protein	Peptide Group Modifications in Protein	Quan Usage
[K].TFDNDGLIDGDKFR.[E]		Q8IMI8; P18432; Q6NNE3	P18432 [158-171]	15919614976	9.54605e+09	9423186888	10711631752	6213193880	6530853828	1746569192	High	High	High	High	High	High	High	High	0.0008329	0.0004005	2.28	40.8	K.TFDNDGLIDGDKFR.E	[158-171]		Used
[R].AAFDSVGK.[I]		P18432	P18432 [102-109]	4676024832	3663811584	3766378240	3510046208	2593053696	2829089792	517389504	Peak Found	High	Peak Found	High	High	Peak Found	Peak Found	High	0.00369	0.01395	1.36	18.95	R.AAFDSVGK.I	[102-109]		Used
[K].TFDNDGLIDGDK.[F]		Q8IMI8; P18432; Q6NNE3	P18432 [158-169]	1599409776	1132779248	1149063392	1316802608	878402720	937233144	273003706	High	High	High	High	High	High	High	High	0.0008329	0.0006407	1.82	33.27	K.TFDNDGLIDGDK.F	[158-169]		Used
[R].MATSGANDEDEVVIAAFK.[T]		Q8IMI8; P18432; Q6NNE3	P18432 [140-157]	1038053632	599654336	592284416	886172160	483402464	495265088	78045008	High	High	High	High	High	High	Peak Found	High	0.0008329	0.0002339	2.76	51.6	R.MATSGANDEDEVVIAAFK.T	[140-157]		Used
[K].IANDKELDAMLGEASGPINFTQLLTLFANR.[M]		P18432	P18432 [110-139]	4.1554e+08	176437120	178147792	84377496	3.71686e+07	38932100	30124426	High	High	High	High	Peak Found	Peak Found	Peak Found	High	0	4.356e-06	3.55	93.26	K.IANDKELDAMLGEASGPINFTQLLTLFANR.M	[110-139]		Used
[K].NQIDTAALIEMLTGK.[G]		Q8IMI8; P18432; Q6NNE3	P18432 [199-213]	279620440			532859864	210985046	217396152	2.42011e+07	High	Not Found	Not Found	High	High	High	Peak Found	High	0	9.447e-05	2.15	75.29	K.NQIDTAALIEMLTGK.G	[199-213]		Used
[K].EAFQLMDADKDGIIGK.[N]		P18432	P18432 [82-97]	270190528	132339520	123124880	246955536	114642024	113407808	10763065	High	Peak Found	Peak Found	High	Peak Found	Peak Found	Peak Found	High	0.001545	0.002647	1.49	48.14	K.EAFQLMDADKDGIIGK.N	[82-97]		Used
[R].MATSGANDEDEVVIAAFK.[T]	1xOxidation [M1]	Q8IMI8; P18432; Q6NNE3	P18432 [140-157]	127939432	74159696	71434832	171344912	96884200	99152312	12449929	High	Peak Found	Peak Found	High	Peak Found	High	Peak Found	High	0.004715	0.03207	1.13	49.42	R.MATSGANDEDEVVIAAFK.T	[140-157]		Used
[K].EVDDAYDQMVIDDK.[N]		Q8IMI8; P18432; Q6NNE3	P18432 [185-198]	105784912	58594740	60299092	181947552	92587648	93255104	8350995	High	Peak Found	Peak Found	High	Peak Found	Peak Found	Peak Found	High	0.0008329	0.001142	1.16	39.81	K.EVDDAYDQMVIDDK.N	[185-198]		Used
[K].TKEEGGTSETASEAASEAATPAPAATPAPAASATGSK.[R]		Q8IMI8; P18432; Q6NNE3	P18432 [13-49]	11432663	519080	10846911	1409949152	980677080	1009266736	1.09895e+06	Peak Found	Peak Found	Peak Found	High	High	High	Peak Found	High	0	1.248e-05	3.46	31.09	K.TKEEGGTSETASEAASEAATPAPAATPAPAASATGSK.R	[13-49]		Used
[R].AGSSVFSVFSQK.[Q]	1xPhospho [S]	Q8IMI8; P18432; Q6NNE3	P18432 [64-75]	6.05677e+06	3201367	3.77414e+06	6411341312	4075729408	4279256832	1125654016	Peak Found	Peak Found	Peak Found	High	High	High	High	High	0.002867	0.00413	3.2	55.73	R.AGSSVFSVFSQK.Q	[64-75]	1xPhospho [S]	Used
[K].RAGSSVFSVFSQK.[Q]	1xPhospho [S/R]	Q8IMI8; P18432; Q6NNE3	P18432 [63-75]		208195		654828032	443706912	488788224	125724992	Not Found	Peak Found	Not Found	High	High	High	High	High	0.003318	0.006284	2.44	49.11	K.RAGSSVFSVFSQK.Q	[63-75]	1xPhospho [S]	Used
[K].EEGGTSETASEAASEAATPAPAATPAPAASATGSK.[R]		Q8IMI8; P18432; Q6NNE3	P18432 [15-49]				244873984	169581872	184836332		Not Found	Not Found	Not Found	High	High	Peak Found	Not Found	High	0.0009933	0.002356	2.05	33.45	K.EEGGTSETASEAASEAATPAPAATPAPAASATGSK.R	[15-49]		Used
[R].AGSSVFSVFSQK.[Q]		Q8IMI8; P18432; Q6NNE3	P18432 [64-75]				287725024	170886240	178559312	210200912	Not Found	Not Found	Not Found	High	High	High	High	High	0.002867	0.003903	1.39	49.27	R.AGSSVFSVFSQK.Q	[64-75]		Used
P35554	Flightin OS=Drosophila melanogaster GN=fln PE=2 SV=1	60	14	14	182	fln	0	High	High	High	High	High	High	High
Annotated Sequence	Modifications	Protein Accessions	Positions in Master Proteins	Abundance: F1: Sample, delta2-46 Myofibril	Abundance: F3: Sample, delta2-46 Myofibril	Abundance: F4: Sample, delta2-46 Myofibril	Abundance: F2: Control, WT Myofibril	Abundance: F5: Control, WT Myofibril	Abundance: F6: Control, WT Myofibril	Abundance: F7: Control, WT Thick Filament	Found in Sample: [S1] F1: Sample, delta2-46 Myofibril	Found in Sample: [S3] F3: Sample, delta2-46 Myofibril	Found in Sample: [S4] F4: Sample, delta2-46 Myofibril	Found in Sample: [S2] F2: Control, WT Myofibril	Found in Sample: [S5] F5: Control, WT Myofibril	Found in Sample: [S6] F6: Control, WT Myofibril	Found in Sample: [S7] F7: Control, WT Thick Filament	Confidence (by Search Engine): Sequest HT	Percolator q-Value (by Search Engine): Sequest HT	Percolator PEP (by Search Engine): Sequest HT	XCorr (by Search Engine): Sequest HT	Top Apex RT [min]	Sequence in Protein	Positions in Protein	Peptide Group Modifications in Protein	Quan Usage
[R].EIPRPQTWAER.[V]		P35554	P35554 [121-131]	6660546816	4438123136	4212689024	4454389632	2677784960	2802125248	330783840	High	High	Peak Found	High	High	High	High	High	0.004575	0.02726	1.83	31.88	R.EIPRPQTWAER.V	[121-131]		Used
[R].TNYYDDVIDYIDKK.[Q]		P35554	P35554 [101-114]	5742957056	3651968256	3627600000	3691137920	2157254016	2264861828	769753648	High	High	High	High	High	High	High	High	0.00338	0.007992	1.78	56.75	R.TNYYDDVIDYIDKK.Q	[101-114]		Used
[K].QLIQTLAASIR.[T]		P35554	P35554 [154-164]	4.00627e+09	2200149304	2200576536	3042154344	1.60905e+09	1668736784	386202433	High	High	High	High	High	High	High	High	0.0008329	0.001149	2.29	53.21	K.QLIQTLAASIR.T	[154-164]		Used
[R].DKQLIQTLAASIR.[T]		P35554	P35554 [152-164]	3869309952	2205868160	2209596032	1887175360	1.01921e+09	1049412896	454684464	High	High	High	High	High	High	High	High	0.0008329	0.000266	2.82	53.07	R.DKQLIQTLAASIR.T	[152-164]		Used
[R].NISGSDIDSYAPAK.[R]		P35554	P35554 [137-150]	3512721664	2211297024	2208946176	2783378944	1687173632	1736606720	4.21552e+08	High	High	High	High	High	High	High	High	0.0008329	0.0008141	1.71	32.64	R.NISGSDIDSYAPAK.R	[137-150]		Used
[R].KPVQLYR.[H]		P35554	P35554 [77-83]	1831536128	1121116800	1130912384	1495938302	850830528	853990400	198082256	High	High	High	High	High	Peak Found	High	High	0.00369	0.01277	1.27	17.1	R.KPVQLYR.H	[77-83]		Used
[R].NISGSDIDSYAPAKR.[D]		P35554	P35554 [137-151]	1573366144	1089919040	1077463232	621378784	4.02432e+08	401501760	143123320	High	High	High	High	High	High	Peak Found	High	0.00132	0.002522	2.43	29.69	R.NISGSDIDSYAPAKR.D	[137-151]		Used
[K].AASTQAGTPAPPSK.[A]		P35554	P35554 [19-32]	1493078656	1020264320	1024125888	1081926912	712982464	737524352		High	High	High	High	High	High	Not Found	High	0.0008329	0.0009958	2.24	15.32	K.AASTQAGTPAPPSK.A	[19-32]		Used
[K].ADSVVAGTPANEEAAPEEVEEIKAPPPPPEDDGYRKPVQLYR.[H]		P35554	P35554 [42-83]	1025339440	684110832	669113328	296747560	177959464	194046992		High	High	High	High	Peak Found	Peak Found	Not Found	High	0.0009933	0.001834	3.37	47.38	K.ADSVVAGTPANEEAAPEEVEEIKAPPPPPEDDGYRKPVQLYR.H	[42-83]		Used
[K].ADSVVAGTPANEEAAPEEVEEIKAPPPPPEDDGYR.[K]		P35554	P35554 [42-76]	899592768	580049056	550352312	645533344	398559208	415197944		High	High	High	High	High	High	Not Found	High	0.0008329	0.0003114	3.11	46.62	K.ADSVVAGTPANEEAAPEEVEEIKAPPPPPEDDGYR.K	[42-76]		Used
[R].TNYYDDVIDYIDK.[K]		P35554	P35554 [101-113]	700282432	443513920	441899200	600804928	341542848	345926592	94985000	High	High	High	High	High	High	High	High	0.0008329	0.0003854	2.32	59.95	R.TNYYDDVIDYIDK.K	[101-113]		Used
[K].APPPPPEDDGYRKPVQLYR.[H]		P35554	P35554 [65-83]	577548736	364380544	361149792	278281312	158815424	173469648	211751024	High	High	High	High	High	High	High	High	0.0008329	0.001458	2.48	31.61	K.APPPPPEDDGYRKPVQLYR.H	[65-83]		Used
[K].APPPPPEDDGYR.[K]		P35554	P35554 [65-76]	394145184	268206560	265299104	463994432	310040928	326606624	154574144	High	High	High	High	High	High	High	High	0.0008329	0.0002323	1.95	21.43	K.APPPPPEDDGYR.K	[65-76]		Used
[K].ADSVVAGTPANEEAAPEEVEEIK.[A]		P35554	P35554 [42-64]	365619744	221573216	218711136	291948160	179679152	184447600		High	High	High	High	High	Peak Found	Not Found	High	0	0.0001095	2.93	41.88	K.ADSVVAGTPANEEAAPEEVEEIK.A	[42-64]		Used
Q9VFC7	Mf5 protein OS=Drosophila melanogaster GN=Mf PE=2 SV=2	46	14	0	365	Mf	13	Peak Found	Peak Found	Peak Found	High	Peak Found	Peak Found	Peak Found
Annotated Sequence	Modifications	Protein Accessions	Positions in Master Proteins	Abundance: F1: Sample, delta2-46 Myofibril	Abundance: F3: Sample, delta2-46 Myofibril	Abundance: F4: Sample, delta2-46 Myofibril	Abundance: F2: Control, WT Myofibril	Abundance: F5: Control, WT Myofibril	Abundance: F6: Control, WT Myofibril	Abundance: F7: Control, WT Thick Filament	Found in Sample: [S1] F1: Sample, delta2-46 Myofibril	Found in Sample: [S3] F3: Sample, delta2-46 Myofibril	Found in Sample: [S4] F4: Sample, delta2-46 Myofibril	Found in Sample: [S2] F2: Control, WT Myofibril	Found in Sample: [S5] F5: Control, WT Myofibril	Found in Sample: [S6] F6: Control, WT Myofibril	Found in Sample: [S7] F7: Control, WT Thick Filament	Confidence (by Search Engine): Sequest HT	Percolator q-Value (by Search Engine): Sequest HT	Percolator PEP (by Search Engine): Sequest HT	XCorr (by Search Engine): Sequest HT	Top Apex RT [min]	Sequence in Protein	Positions in Protein	Peptide Group Modifications in Protein	Quan Usage
[R].SIYDEPATANER.[V]		Q9VFC6; Q9VFC7; C1C529; Q8INF1; Q95U15; Q70VI1; E1JIK6; C1C553; E1JIK9; Q8I062	Q9VFC7 [58-69]; C1C553 [58-69]	3496782736	2359292512	2273151316	3625690080	2303582720	2439975080	326043102	High	High	High	High	High	High	High	High	0.0009933	0.002309	1.6	25.12	R.SIYDEPATANER.V	[58-69]		Used
[R].YGLYLR.[D]		Q9VFC6; Q9VFC7; B8A3Y6; Q8INF1; Q95U15; Q70VI1; E1JIK6; C1C553; E1JIK9; Q8I062; C1C530	Q9VFC7 [129-134]; C1C553 [129-134]	2468197632	1471289088	1470239616	3360205824	1819573760	1941251840	442135872	High	High	Peak Found	Peak Found	High	High	Peak Found	High	0.004575	0.02506	1.31	35.67	R.YGLYLR.D	[129-134]		Used
[R].DKPLTPNSLVPLEYEPEDK.[L]		Q9VFC6; Q9VFC7; B8A3Y6; Q8INF1; Q95U15; Q70VI1; E1JIK6; C1C553; E1JIK9; Q8I062; C1C530	Q9VFC7 [135-153]; C1C553 [135-153]	2004606720	1227638208	1231015456	1523403168	882031680	927638160	215625244	High	High	High	High	High	High	High	High	0.0008329	0.0004526	2.7	51.61	R.DKPLTPNSLVPLEYEPEDK.L	[135-153]		Used
[K].FWQSYIR.[S]		Q9VFC6; Q9VFC7; C1C529; C9QPC8; Q8INF1; Q95U15; Q70VI1; E1JIK6; C1C553; E1JIK9; Q8I062	Q9VFC7 [21-27]; C1C553 [21-27]	1767995264	1131644672	1141130240	2252906240	1317642240	1420802688	367758112	High	Peak Found	High	High	Peak Found	Peak Found	Peak Found	High	0.003529	0.009605	1.37	41.91	K.FWQSYIR.S	[21-27]		Used
[R].ASRPYSSYLDSPSYR.[S]		Q9VFC6; Q9VFC7; C1C529; Q8INF1; Q95U15; Q70VI1; E1JIK6; C1C553; E1JIK9; Q8I062	Q9VFC7 [43-57]; C1C553 [43-57]	1736349568	1129388320	1126397952	1860463872	1148343840	1183770336	277254880	High	High	High	High	High	High	High	High	0.0008329	0.0004758	2.67	34.12	R.ASRPYSSYLDSPSYR.S	[43-57]		Used
[R].AIYDHHYSR.[T]		Q9VFC6; Q9VFC7; C1C529; Q8INF1; Q95U15; Q70VI1; E1JIK6; C1C553; E1JIK9; Q8I062	Q9VFC7 [91-99]; C1C553 [91-99]	1278065568	837315936	831475904	1669548032	1048578272	1071653536	181686224	High	High	High	Peak Found	High	Peak Found	Peak Found	High	0.0009933	0.001766	0.99	15.48	R.AIYDHHYSR.T	[91-99]		Used
[R].DTYGYSPR.[A]		Q9VFC6; Q9VFC7; C1C529; Q8INF1; Q95U15; Q70VI1; E1JIK6; C1C553; E1JIK9; Q8I062	Q9VFC7 [83-90]; C1C553 [83-90]	536046560	431173472	454980896	790940928	621112320	669063744	98943288	High	High	High	High	High	High	High	High	0.00449	0.02013	1.27	19.68	R.DTYGYSPR.A	[83-90]		Used
[R].ASSLEPLDELFER.[KL]		Q9VFC7; Q95U15; Q70VI1; C1C553; C1C530	Q9VFC7 [218-230]; C1C553 [218-230]	530679520	319860096	316049536	814906752	471012800	484524256	68204888	High	High	High	High	High	High	Peak Found	High	0.0008329	0.001115	1.75	63.44	R.ASSLEPLDELFER.K	[218-230]		Used
[R].DLLSPSPNLPISSIVR.[D]		Q9VFC7; Q95U15; Q70VI1; C1C553	Q9VFC7 [294-309]; C1C553 [242-257]	502358272	266076112	266394256	820970752	436547360	442760320	40664288	High	High	High	High	High	High	High	High	0.0008329	0.0003744	2.48	64.99	R.DLLSPSPNLPISSIVR.D	[294-309]		Used
[R].AGSEPYVPPPSYWNR.[E]		Q9VFC7; Q95U15; Q70VI1; E1JIK6; C1C553; E1JIK9; C1C530	Q9VFC7 [176-190]; C1C553 [176-190]	393538784	252889312	251269232	659320192	391787552	409204480	65691128	High	High	High	High	High	High	Peak Found	High	0.0009933	0.002125	2.07	44.18	R.AGSEPYVPPPSYWNR.E	[176-190]		Used
[R].DSYLSPVK.[N]		Q9VFC7; Q95U15; Q70VI1; C1C553; Q70VI4	Q9VFC7 [337-344]; C1C553 [285-292]	170054448	119261816	126680784	266350656	174658304	193351424	14945829	High	Peak Found	High	High	High	High	Peak Found	High	0.00369	0.01123	1.41	28.09	R.DSYLSPVK.N	[337-344]		Used
[R].FRDLLSPSPNLPISSIVR.[D]		Q9VFC7; Q95U15; Q70VI1; C1C553	Q9VFC7 [292-309]; C1C553 [240-257]	130398584	78467848	79633568	96464576	55478328	56393356	18094368	High	High	High	High	Peak Found	High	Peak Found	High	0.0009933	0.002315	2.09	62.26	R.FRDLLSPSPNLPISSIVR.D	[292-309]		Used
[R].KLPAIAEADSAPADAPSRPLGIFER.[A]		Q9VFC7; Q70VI1; C1C530	Q9VFC7 [231-255]	57399464	33634384	35031716	91530104	52427240	56971228	4283796	Peak Found	Peak Found	Peak Found	High	Peak Found	Peak Found	Peak Found	High	0.004575	0.02382	1.19	51.98	R.KLPAIAEADSAPADAPSRPLGIFER.A	[231-255]		Used
[R].DPFWWDVDDLVPFR.[A]		Q9VFC7; Q95U15; Q70VI1; C1C553	Q9VFC7 [310-323]; C1C553 [258-271]				40436100	39497768	41261632		Not Found	Not Found	Not Found	Peak Found	High	High	Not Found	High	0.0009933	0.001935	1.68	84.99	R.DPFWWDVDDLVPFR.A	[310-323]		Used
A1ZA73	Stretchin-Mlck, isoform E OS=Drosophila melanogaster GN=Strn-Mlck PE=4 SV=1	32	63	0	2403		0	High	High	High	High	High	High	High	Phospho [R394; S396; S398; S399; R404]
Annotated Sequence	Modifications	Protein Accessions	Positions in Master Proteins	Abundance: F1: Sample, delta2-46 Myofibril	Abundance: F3: Sample, delta2-46 Myofibril	Abundance: F4: Sample, delta2-46 Myofibril	Abundance: F2: Control, WT Myofibril	Abundance: F5: Control, WT Myofibril	Abundance: F6: Control, WT Myofibril	Abundance: F7: Control, WT Thick Filament	Found in Sample: [S1] F1: Sample, delta2-46 Myofibril	Found in Sample: [S3] F3: Sample, delta2-46 Myofibril	Found in Sample: [S4] F4: Sample, delta2-46 Myofibril	Found in Sample: [S2] F2: Control, WT Myofibril	Found in Sample: [S5] F5: Control, WT Myofibril	Found in Sample: [S6] F6: Control, WT Myofibril	Found in Sample: [S7] F7: Control, WT Thick Filament	Confidence (by Search Engine): Sequest HT	Percolator q-Value (by Search Engine): Sequest HT	Percolator PEP (by Search Engine): Sequest HT	XCorr (by Search Engine): Sequest HT	Top Apex RT [min]	Sequence in Protein	Positions in Protein	Peptide Group Modifications in Protein	Quan Usage
[K].IAVGDPFSLSFR.[I]		A1ZA67; A1ZA72; Q9NBA9; A1ZA73; A1ZA66; Q9NBB0; Q9NBB2	A1ZA73 [2317-2328]	2430954496	1406939008	1417748736	1643645952	904608256	931608128	123631696	High	High	High	High	High	High	High	High	0.0008329	0.0009254	2.67	61.18	K.IAVGDPFSLSFR.I	[2317-2328]		Used
[K].VNTDVQPVFIR.[S]		Q95R30; A1ZA67; Q9NBB3; A1ZA72; A1ZA73; A1ZA66	A1ZA73 [1062-1072]	2049288180	1258751970	1235533012	1487020260	865370198	907479476	6.05041e+07	High	High	High	High	High	High	Peak Found	High	0.0008329	0.0005119	3.6	41.78	K.VNTDVQPVFIR.S	[1062-1072]		Used
[K].FVATVIGPDPNTR.[W]		A1ZA67; A1ZA72; A1ZA73; Q24205; A1ZA66	A1ZA73 [734-746]	2041498160	1248752648	1212578916	1367683316	809722742	836722674	3.85227e+07	High	High	High	High	High	High	Peak Found	High	0.0008329	0.0004513	2.05	38.97	K.FVATVIGPDPNTR.W	[734-746]		Used
[K].LVIVNPTEK.[D]		Q9NBC0; A1ZA67; A1ZA72; A1ZA73; Q9N630; A1ZA66; Q9NBB2	A1ZA73 [2151-2159]	1992478208	1190646528	1211162752	1474079232	836350848	892833792	96863576	High	High	High	High	High	High	High	High	0.002867	0.003914	1.72	33.04	K.LVIVNPTEK.D	[2151-2159]		Used
[K].VYAAQADGDESEPIFALPLR.[D]		A1ZA67; A1ZA72; A1ZA73; Q24205; A1ZA66	A1ZA73 [803-822]	1976399968	1151523616	1131100544	1319341216	722149248	743086624	3.19619e+07	High	High	High	High	High	High	Peak Found	High	0	6.717e-06	4.55	62.25	K.VYAAQADGDESEPIFALPLR.D	[803-822]		Used
[R].GLPTPAVTWVK.[D]		Q95R30; A1ZA67; A1ZA72; A1ZA73; A1ZA66	A1ZA73 [1370-1380]	1943287040	1155562112	1137094400	1284729088	7.27888e+08	752439616	84493800	High	High	High	High	High	High	Peak Found	High	0.0008329	0.000285	2.69	49.81	R.GLPTPAVTWVK.D	[1370-1380]		Used
[K].FINFLSDR.[A]		A1ZA67; A1ZA73; Q24205	A1ZA73 [458-465]	1915227008	1155788032	1146153600	1293864704	741375488	785715008	145384608	High	High	High	High	High	Peak Found	High	High	0.004575	0.02396	1.57	50.25	K.FINFLSDR.A	[458-465]		Used
[K].INELQLDVHVR.[G]		Q95R30; A1ZA67; A1ZA72; A1ZA73; A1ZA66	A1ZA73 [1359-1369]	1802244704	1148824256	1151689248	1387061472	786272688	828255744	47151564	High	High	High	High	High	High	Peak Found	High	0.0008329	0.0005721	2.43	40.15	K.INELQLDVHVR.G	[1359-1369]		Used
[K].LLIYKPGNK.[D]		A1ZA67; A1ZA72; A1ZA73; Q24205; A1ZA66; Q9NBC3	A1ZA73 [612-620]	1799644688	1027885696	1045099552	1.08566e+09	615300432	634681168	80593952	High	High	High	High	High	High	High	High	0.002563	0.003231	1.53	27.52	K.LLIYKPGNK.D	[612-620]		Used
[K].LAFATQLR.[D]		A1ZA67; A1ZA72; A1ZA73; Q24205; A1ZA66	A1ZA73 [715-722]	1740901248	1100123776	1101755136	1228668416	707407360	743897088	33918460	High	High	High	High	High	High	Peak Found	High	0.003318	0.005663	1.51	38.07	K.LAFATQLR.D	[715-722]		Used
[R].EVPPPPDLR.[K]		A1ZA67; A1ZA72; A1ZA73; A1ZA66	A1ZA73 [1498-1506]	1685805824	1099248768	1086607616	1256580864	753497728	782543680	92754680	High	High	High	High	High	High	High	High	0.0008329	0.001378	1.97	29.38	R.EVPPPPDLR.K	[1498-1506]		Used
[K].AILEVGNVTSADSGVYK.[C]		A1ZA67; A1ZA72; A1ZA73; Q24205; A1ZA66	A1ZA73 [769-785]	1639380586	987868300	963850412	1043048328	603186540	614449928	2.64221e+07	High	High	High	High	High	High	Peak Found	High	0	5.071e-05	2.48	45.81	K.AILEVGNVTSADSGVYK.C	[769-785]		Used
[K].DQIPVVLDDR.[V]		A1ZA67; A1ZA72; A1ZA73; Q24205; A1ZA66	A1ZA73 [851-860]	1609122688	1001337152	1013803136	1158751488	714235776	763961664		High	High	Peak Found	High	High	High	Not Found	High	0.0009933	0.00188	1.64	40.55	K.DQIPVVLDDR.V	[851-860]		Used
[R].LACAVDGPELSVK.[W]	1xCarbamidomethyl [C3]	A1ZA67; A1ZA73; Q24205	A1ZA73 [475-487]	1461768960	970120640	970708160	1008158016	632629888	661661568	108314832	High	High	High	High	High	High	Peak Found	High	0.0009933	0.001872	1.8	36.91	R.LACAVDGPELSVK.W	[475-487]		Used
[R].DVYHASQNDLILDTK.[V]		A1ZA67; A1ZA72; A1ZA73; Q24205; A1ZA66	A1ZA73 [823-837]	1353792256	872248320	880307904	984185952	566771776	596564656	26643242	High	High	High	High	High	High	Peak Found	High	0	3.837e-05	2.53	39.75	R.DVYHASQNDLILDTK.V	[823-837]		Used
[R].YITSDLSVIDR.[A]		A1ZA67; A1ZA73	A1ZA73 [128-138]	1209093760	797901120	804745600	1002462848	633393088	666743040	16743551	High	High	High	High	High	High	Peak Found	High	0.0009933	0.001947	2.05	44.65	R.YITSDLSVIDR.A	[128-138]		Used
[R].DSLAVLEFTNAK.[V]		Q95R30; A1ZA67; Q9NBB3; A1ZA72; A1ZA73; A1ZA66	A1ZA73 [1020-1031]	1208963584	766000572	756326592	893973528	521211816	567338428	4.60265e+07	High	High	High	High	High	High	Peak Found	High	0.0008329	0.000358	2.47	52.55	R.DSLAVLEFTNAK.V	[1020-1031]		Used
[K].AINSSGEVQINHTVEVAR.[N]		A1ZA67; A1ZA72; A1ZA73; A1ZA66; Q9NBC3	A1ZA73 [629-646]	1052924032	635725024	636702688	734788800	430494704	436271552	56841988	High	High	High	High	High	High	Peak Found	High	0.0008329	0.0004139	2.9	32.81	K.AINSSGEVQINHTVEVAR.N	[629-646]		Used
[K].LGSQSTTHTVVVDTTHTSR.[R]		A1ZA67; Q9NBB3; A1ZA72; A1ZA73; Q24205; A1ZA66	A1ZA73 [894-912]	988194688	623992000	624663864	566055776	341008932	358163816	6.2375e+06	High	High	High	High	High	High	Peak Found	High	0.0008329	0.0004373	3.09	22.69	K.LGSQSTTHTVVVDTTHTSR.R	[894-912]		Used
[K].SQTTCNIAVFDR.[A]	1xCarbamidomethyl [C5]	A1ZA67; A1ZA73	A1ZA73 [99-110]	983765824	686973760	674845376					High	High	High	Not Found	Not Found	Not Found	Not Found	High	0	6.813e-05	2.55	36.23	K.SQTTCNIAVFDR.A	[99-110]		Used
[K].NDLSEIETSCYFK.[V]	1xCarbamidomethyl [C10]	A1ZA67; A1ZA72; A1ZA73; Q24205; A1ZA66	A1ZA73 [790-802]	979355264	680823040	659554432	665297728	423264384	442417408	24155228	High	High	High	High	High	High	Peak Found	High	0	8.07e-05	2.73	48.05	K.NDLSEIETSCYFK.V	[790-802]		Used
[K].DSIEIQSGGR.[F]		Q95R30; A1ZA67; Q9NBB3; A1ZA72; A1ZA73; A1ZA66	A1ZA73 [1104-1113]	952601984	662181504	664890752	711621504	481501984	492467520	30606818	High	High	High	High	High	High	Peak Found	High	0.00338	0.007316	1.58	20.8	K.DSIEIQSGGR.F	[1104-1113]		Used
[RK].DTYSLNENELVLDCR.[V]	1xCarbamidomethyl [C14]	Q9NBC0; A1ZA67; A1ZA72; A1ZA73; Q9N630; A1ZA66; Q9NBB2	A1ZA73 [2101-2115]	905342280	560389280	545913460	708242140	422045404	443842283	7.34416e+07	High	High	High	High	High	High	Peak Found	High	0	0.0001584	2.84	48.05	R.DTYSLNENELVLDCR.V	[2101-2115]		Used
[K].WLKDDQNVTYGPNIR.[N]		Q95R30; A1ZA67; Q9NBB3; A1ZA72; A1ZA73; A1ZA66	A1ZA73 [1001-1015]	885925712	5.53426e+08	551239792	149060882	84372711	76237603		High	Peak Found	Peak Found	Peak Found	Peak Found	Peak Found	Not Found	High	0.00338	0.008956	2.67	38.23	K.WLKDDQNVTYGPNIR.N	[1001-1015]		Used
[K].WFFGDQPIAFGPR.[S]		A1ZA67; A1ZA72; A1ZA73; A1ZA66; Q9NBB2	A1ZA73 [1541-1553]	877962752	460946048	468281408	406950624	200129792	211683472	71473336	High	High	High	High	High	High	Peak Found	High	0.0008329	0.000514	2.27	67.15	K.WFFGDQPIAFGPR.S	[1541-1553]		Used
[R].GCFQVKPSYK.[F]	1xCarbamidomethyl [C2]	A1ZA67; A1ZA72; A1ZA73; Q24205; A1ZA66; Q9NBC3	A1ZA73 [590-599]	832159712	548465456	535497920	429647520	267121200	287213616	51904162	High	High	High	High	Peak Found	Peak Found	Peak Found	High	0.007929	0.0598	1.25	24.26	R.GCFQVKPSYK.F	[590-599]		Used
[R].EGRPPRPSGDEEPAAAGEEGAEGAADGEGGEK.[R]		A1ZA67; A1ZA72; A1ZA73; A1ZA66	A1ZA73 [1449-1480]	825646400	578754144	538423744	562120352	371575184	392832936	25155153	High	High	High	High	High	High	Peak Found	High	0	5.748e-05	3.58	24.15	R.EGRPPRPSGDEEPAAAGEEGAEGAADGEGGEK.R	[1449-1480]		Used
[K].WVVVGGNIK.[N]		A1ZA67; A1ZA72; A1ZA73; Q24205; A1ZA66	A1ZA73 [753-761]	768397120	463866400	455867168	426682656	248818368	262871872	17155340	Peak Found	High	Peak Found	High	Peak Found	Peak Found	Peak Found	High	0.002867	0.005065	1.42	39.08	K.WVVVGGNIK.N	[753-761]		Used
[K].VEDSGTYSIVAQNESCK.[I]	1xCarbamidomethyl [C16]	Q95R30; A1ZA67; Q9NBB3; A1ZA72; A1ZA73; A1ZA66	A1ZA73 [1032-1048]	761634464	551243124	530138064	496295292	331122684	347302728	2.52946e+07	High	High	High	High	High	High	Peak Found	High	0	0.0001081	3.18	30.92	K.VEDSGTYSIVAQNESCK.I	[1032-1048]		Used
[R].LEVYENPGTGDVPPTFTR.[N]		Q95R30; A1ZA67; A1ZA72; A1ZA73; A1ZA66	A1ZA73 [1332-1349]	736689766	923435752	861854978	911944192	562872333	595916238	6.30979e+07	High	High	High	High	High	High	Peak Found	High	0.0008329	0.0001978	2.83	46.32	R.LEVYENPGTGDVPPTFTR.N	[1332-1349]		Used
[K].FKPSDQADGYAK.[L]		Q9NBC0; A1ZA67; A1ZA72; A1ZA73; Q9N630; A1ZA66; Q9NBB2	A1ZA73 [2139-2150]	665577264	485061792	478127568	493444064	334013888	351286976	36052442	Peak Found	Peak Found	High	High	Peak Found	High	Peak Found	High	0.00449	0.01883	1.16	19.44	K.FKPSDQADGYAK.L	[2139-2150]		Used
[R].IFVTVTIK.[IX]		Q9NBB1; A1ZA72; Q9NBA9; A1ZA73; Q9NBB0	A1ZA73 [2389-2396]	553293504	347904768	354951712	440958720	272160512	288506528		Peak Found	High	High	High	High	Peak Found	Not Found	High	0.002867	0.005112	1.21	44.97	R.IFVTVTIK.I	[2389-2396]		Used
[K].YQQVDHDDGTCELFISRPK.[A]	1xCarbamidomethyl [C11]	A1ZA67; A1ZA72; A1ZA73; A1ZA66	A1ZA73 [1391-1409]	502458464	307319824	303402872	374855536	220252432	234976464	23021779	High	High	High	High	High	High	Peak Found	High	0.004575	0.02561	1.66	35.93	K.YQQVDHDDGTCELFISRPK.A	[1391-1409]		Used
[R].ASAEPEAASAQDTLQVPTQK.[K]		A1ZA67; A1ZA73	A1ZA73 [13-32]	502376888	332293336	324198724	518025104	334650248	344052392		High	High	Peak Found	High	High	High	Not Found	High	0	6.369e-05	2.25	34.42	R.ASAEPEAASAQDTLQVPTQK.K	[13-32]		Used
[K].TPFELGR.[D]		A1ZA67; A1ZA73	A1ZA73 [89-95]	494835968	315643488	317992192	662798336	393995200	426271136	4.07774e+06	Peak Found	Peak Found	Peak Found	High	High	High	Peak Found	High	0.004575	0.02416	1.28	32.22	K.TPFELGR.D	[89-95]		Used
[K].IENSDKYQQVDHDDGTCELFISRPK.[A]	1xCarbamidomethyl [C17]	A1ZA67; A1ZA72; A1ZA73; A1ZA66	A1ZA73 [1385-1409]	464552512	308009488	305722816	212996112	133772692	147552140		High	Peak Found	High	Peak Found	Peak Found	Peak Found	Not Found	High	0.002867	0.005177	1.49	36.39	K.IENSDKYQQVDHDDGTCELFISRPK.A	[1385-1409]		Used
[R].NLHYHVPGIFHAR.[D]		A1ZA67; A1ZA72; A1ZA73; Q24205; A1ZA66; Q9NBC3	A1ZA73 [647-659]	441905160	362350760	346113904	251835324	177358372	181863576		High	High	High	High	High	High	Not Found	High	0.0009933	0.001835	2.32	36.2	R.NLHYHVPGIFHAR.D	[647-659]		Used
[R].AVEAGQSVR.[L]		A1ZA67; A1ZA73; Q24205	A1ZA73 [466-474]	427526304	353510208	346394944	317545920	2.3785e+08	251121360	29823922	High	Peak Found	High	High	Peak Found	High	Peak Found	High	0.00369	0.0125	1.39	11.35	R.AVEAGQSVR.L	[466-474]		Used
[K].DDQNVTYGPNIR.[N]		Q95R30; A1ZA67; Q9NBB3; A1ZA72; A1ZA73; A1ZA66	A1ZA73 [1004-1015]	405599392	272098592	263470272	336370304	216069904	223290496	12682997	High	High	High	High	High	High	Peak Found	High	0.0008329	0.0005663	2.18	28.91	K.DDQNVTYGPNIR.N	[1004-1015]		Used
[K].DGEQIQNSPK.[I]		Q95R30; A1ZA67; A1ZA72; A1ZA73; A1ZA66	A1ZA73 [1281-1290]	393955872	303657984	308939072	266147152	211186464	219260000	18994720	High	High	Peak Found	High	Peak Found	Peak Found	Peak Found	High	0.001808	0.002982	2.04	12.16	K.DGEQIQNSPK.I	[1281-1290]		Used
[K].KPAPAAEPESEAEDGK.[A]		Q95R30; A1ZA67; A1ZA72; A1ZA73; A1ZA66	A1ZA73 [1192-1207]	393274400	269457736	269555488	272029688	177637320	185986664	4.92159e+06	High	High	High	High	High	High	Peak Found	High	0.0008329	0.001288	2.42	14.74	K.KPAPAAEPESEAEDGK.A	[1192-1207]		Used
[K].EKTPFELGR.[D]		A1ZA67; A1ZA73	A1ZA73 [87-95]	365360816	261453528	258258952	235624768	163517272	164572320	7.25045e+06	High	Peak Found	Peak Found	High	High	High	Peak Found	High	0.004575	0.02429	1.71	30.06	K.EKTPFELGR.D	[87-95]		Used
[K].ETYHLNTNELILETAVR.[G]		Q95R30; A1ZA67; Q9NBB3; A1ZA72; A1ZA73; A1ZA66	A1ZA73 [1076-1092]	348566048	220537920	227695920	362644096	221716736	231279360	24426360	Peak Found	Peak Found	Peak Found	High	Peak Found	Peak Found	Peak Found	High	0.0008329	0.0006036	3.22	53.48	K.ETYHLNTNELILETAVR.G	[1076-1092]		Used
[R].LQAEKEEQER.[L]		A1ZA67; A1ZA73; Q24205	A1ZA73 [315-324]	288142368	151895328	156414752	238118720	1.13221e+08	113742328		High	High	High	High	High	High	Not Found	High	0.0008329	0.0004698	1.85	9.74	R.LQAEKEEQER.L	[315-324]		Used
[K].YVCQAENR.[E]	1xCarbamidomethyl [C3]	A1ZA67; A1ZA72; A1ZA73; A1ZA66	A1ZA73 [1416-1423]	287675232	228194688	228664128	213416784	155363152	159498592		High	Peak Found	High	Peak Found	Peak Found	Peak Found	Not Found	High	0.004344	0.01837	1.06	10.74	K.YVCQAENR.E	[1416-1423]		Used
[K].TEIVHMITVEPR.[V]		A1ZA67; A1ZA72; A1ZA73; A1ZA66	A1ZA73 [1427-1438]	279673472	140740996	137419736	218385072	107660202	111621804	1.91547e+06	High	High	High	High	High	High	Peak Found	High	0.0008329	0.001144	2.07	40.92	K.TEIVHMITVEPR.V	[1427-1438]		Used
[K].RRGSDSSDDFVRPDPHEEER.[W]	3xPhospho [S4; S6; S7]	A1ZA67; A1ZA73; Q24205	A1ZA73 [393-412]	275152216	206464096	187670424	144552524	101328012	108174948		High	High	High	Peak Found	Peak Found	Peak Found	Not Found	High	0.00449	0.02019	1.67	25.07	K.RRGSDSSDDFVRPDPHEEER.W	[393-412]	3xPhospho [S396; S398; S399]	Used
[R].ALVMDISEPLDVQKPVR.[Y]		A1ZA67; A1ZA73	A1ZA73 [111-127]	269206288	135504990	133230624	232028768	112175234	117462716		High	High	High	High	High	High	Not Found	High	0	1.863e-05	3.17	51.68	R.ALVMDISEPLDVQKPVR.Y	[111-127]		Used
[R].FQIIEHQDGTCELIIDRPDNK.[D]	1xCarbamidomethyl [C11]	Q95R30; A1ZA67; Q9NBB3; A1ZA72; A1ZA73; A1ZA66	A1ZA73 [1114-1134]	246987120	169364128	170997364	247921160	148797204	157249444	11040142	High	Peak Found	High	High	High	Peak Found	Peak Found	High	0.003318	0.00637	1.74	45.41	R.FQIIEHQDGTCELIIDRPDNK.D	[1114-1134]		Used
[K].GETFEER.[Q]		A1ZA67; A1ZA73; Q24205	A1ZA73 [305-311]	236525520	204894272	206947440	178286752	142062464	154010432		High	Peak Found	High	High	High	High	Not Found	High	0.00449	0.01975	1.46	14.54	K.GETFEER.Q	[305-311]		Used
[K].KKEDEPEGGDGGYER.[R]		A1ZA67; Q9NBB3; A1ZA72; A1ZA73; A1ZA66	A1ZA73 [942-956]	197660736	176389464	180838072	145350432	120011792	119802028	5.49396e+06	Peak Found	Peak Found	Peak Found	High	Peak Found	Peak Found	Peak Found	High	0.003673	0.01033	1.26	11.06	K.KKEDEPEGGDGGYER.R	[942-956]		Used
[R].DETGEASTSCR.[L]	1xCarbamidomethyl [C10]	Q95R30; A1ZA67; A1ZA72; A1ZA73; A1ZA66	A1ZA73 [1321-1331]	190719872	165469168	169238144	159435248	130337896	134143472		High	Peak Found	Peak Found	High	High	High	Not Found	High	0.0008329	0.0005981	1.89	9.13	R.DETGEASTSCR.L	[1321-1331]		Used
[R].FSVQQAQISDSGTYFVVAR.[N]		A1ZA67; A1ZA72; Q9NBA9; A1ZA73; A1ZA66	A1ZA73 [2363-2381]	175171520	101695560	99659240	157913296	95261632	90420120	30453920	High	High	High	High	Peak Found	Peak Found	Peak Found	High	0.0009933	0.002204	1.47	54.11	R.FSVQQAQISDSGTYFVVAR.N	[2363-2381]		Used
[K].EVSDDYTR.[FX]		A1ZA67; A1ZA72; Q9NBA9; A1ZA73; A1ZA66; Q9NBB0; Q9NBB2	A1ZA73 [2355-2362]	171459952	161114400	167048704	138911808	120594448	130449280	9469916	High	Peak Found	High	High	High	Peak Found	Peak Found	High	0.00338	0.007038	1.41	13.84	K.EVSDDYTR.F	[2355-2362]		Used
[R].LQAEKEEQERLEAEQR.[A]		A1ZA67; A1ZA73; Q24205	A1ZA73 [315-330]	170088944	104525736	102928296	54777944	32983872	35177144		Peak Found	Peak Found	Peak Found	High	Peak Found	Peak Found	Not Found	High	0.003978	0.01578	1.67	23.05	R.LQAEKEEQERLEAEQR.A	[315-330]		Used
[R].ASNAFGR.[-I]		Q9NBC0; A1ZA67; A1ZA72; Q9NBA9; A1ZA73; A1ZA66; Q9NBB0; Q9NBB2	A1ZA73 [2279-2285]	166160048	165078480	171035520	136853312	125106512	1.32591e+08	9314579	High	Peak Found	Peak Found	Peak Found	Peak Found	Peak Found	Peak Found	High	0.00369	0.01425	1.17	10.91	R.ASNAFGR.I	[2279-2285]		Used
[K].DDKWVVVGGNIK.[N]		A1ZA67; A1ZA72; A1ZA73; Q24205; A1ZA66	A1ZA73 [750-761]	158339056	91943648	86243624	104759904	53218244	52593508	3944094	High	Peak Found	Peak Found	Peak Found	Peak Found	Peak Found	Peak Found	High	0.002867	0.004116	1.47	39.32	K.DDKWVVVGGNIK.N	[750-761]		Used
[R].AKKEEDDGASSAYATDYASDTASLSSK.[R]		Q95R30; A1ZA67; A1ZA72; A1ZA73; A1ZA66	A1ZA73 [1212-1238]	136964128	103487864	103854432	75489616	53969400	58919124		Peak Found	Peak Found	Peak Found	High	Peak Found	Peak Found	Not Found	High	0.0009933	0.001816	1.89	32.01	R.AKKEEDDGASSAYATDYASDTASLSSK.R	[1212-1238]		Used
[K].ITTSAMLHVYETK.[V]		Q95R30; A1ZA67; Q9NBB3; A1ZA72; A1ZA73; A1ZA66	A1ZA73 [1049-1061]	100138424	52676256	52771652	85030904	42545348	45707824	413550	Peak Found	Peak Found	Peak Found	High	Peak Found	Peak Found	Peak Found	High	0.00449	0.02002	0.94	38.72	K.ITTSAMLHVYETK.V	[1049-1061]		Used
[K].KEEDDGASSAYATDYASDTASLSSK.[R]		Q95R30; A1ZA67; A1ZA72; A1ZA73; A1ZA66	A1ZA73 [1214-1238]	99928104	75811624	76429248	81926168	58491252	58257616	3.25873e+06	High	Peak Found	Peak Found	Peak Found	Peak Found	Peak Found	Peak Found	High	0.00369	0.01047	1.08	34.77	K.KEEDDGASSAYATDYASDTASLSSK.R	[1214-1238]		Used
[K].FTMLEEAHGVCK.[L]	1xCarbamidomethyl [C11]	A1ZA67; A1ZA72; A1ZA73; Q24205; A1ZA66; Q9NBC3	A1ZA73 [600-611]	49676592	26226842	25922270	49360228	23558716	25734734	775888	High	Peak Found	Peak Found	Peak Found	Peak Found	Peak Found	Peak Found	High	0.00338	0.006892	0.9	34.18	K.FTMLEEAHGVCK.L	[600-611]		Used
[K].RRGSDSSDDFVRPDPHEEER.[W]	2xPhospho [R/S]	A1ZA67; A1ZA73; Q24205	A1ZA73 [393-412]	44300664	33171878	32161418	7968712	6290990	6.97767e+06		High	Peak Found	Peak Found	Peak Found	Peak Found	Peak Found	Not Found	High	0.003239	0.005492	1.48	23.06	K.RRGSDSSDDFVRPDPHEEER.W	[393-412]	2xPhospho [R/S]	Used
[R].EGRPPRPSGDEEPAAAGEEGAEGAADGEGGEKR.[R]		A1ZA67; A1ZA72; A1ZA73; A1ZA66	A1ZA73 [1449-1481]	36093840	26806798	28756556	26969244	20521782	22985738	812827	High	High	Peak Found	High	Peak Found	Peak Found	Peak Found	High	0.00369	0.01384	1.77	23.12	R.EGRPPRPSGDEEPAAAGEEGAEGAADGEGGEKR.R	[1449-1481]		Used
[R].GQPTPAVQWFK.[D]		Q95R30; A1ZA67; Q9NBB3; A1ZA72; A1ZA73; A1ZA66	A1ZA73 [1093-1103]					521976064	545910976	37798984	High	High	High	High	High	High	Peak Found	High	0.001808	0.002995	1.99	45.96	R.GQPTPAVQWFK.D	[1093-1103]		Used
P35415	Paramyosin, long form OS=Drosophila melanogaster GN=Prm PE=1 SV=1	50	41	20	879	Prm	21	High	High	High	High	High	High	Peak Found
Annotated Sequence	Modifications	Protein Accessions	Positions in Master Proteins	Abundance: F1: Sample, delta2-46 Myofibril	Abundance: F3: Sample, delta2-46 Myofibril	Abundance: F4: Sample, delta2-46 Myofibril	Abundance: F2: Control, WT Myofibril	Abundance: F5: Control, WT Myofibril	Abundance: F6: Control, WT Myofibril	Abundance: F7: Control, WT Thick Filament	Found in Sample: [S1] F1: Sample, delta2-46 Myofibril	Found in Sample: [S3] F3: Sample, delta2-46 Myofibril	Found in Sample: [S4] F4: Sample, delta2-46 Myofibril	Found in Sample: [S2] F2: Control, WT Myofibril	Found in Sample: [S5] F5: Control, WT Myofibril	Found in Sample: [S6] F6: Control, WT Myofibril	Found in Sample: [S7] F7: Control, WT Thick Filament	Confidence (by Search Engine): Sequest HT	Percolator q-Value (by Search Engine): Sequest HT	Percolator PEP (by Search Engine): Sequest HT	XCorr (by Search Engine): Sequest HT	Top Apex RT [min]	Sequence in Protein	Positions in Protein	Peptide Group Modifications in Protein	Quan Usage
[K].NLILLQDALDK.[S]		P35416; P35415	P35416 [551-561]; P35415 [790-800]	1297405696	803201152	796907136	1349458560	750132160	787667840	173784288	High	High	High	High	High	High	High	High	0.0008329	0.0005014	2.15	57.84	K.NLILLQDALDK.S	[790-800]		Used
[R].LEEVELNAVAGSK.[R]		P35416; P35415	P35416 [488-500]; P35415 [727-739]	893777280	612879104	597264704	690226240	432634400	450055872	105834496	High	High	High	High	High	High	Peak Found	High	0.0008329	0.0003656	2.09	37.58	R.LEEVELNAVAGSK.R	[727-739]		Used
[R].TFVTTSTVPGSQVYIQETTR.[T]		P35416; P35415	P35416 [617-636]; P35415 [856-875]	723827008	479743736	466288160	717688656	452992808	478213096	71511030	High	High	High	High	High	High	Peak Found	High	0	1.619e-05	3.29	47.7	R.TFVTTSTVPGSQVYIQETTR.T	[856-875]		Used
[R].INELTTANVSLVSIK.[S]		P35416; P35415	P35416 [404-418]; P35415 [643-657]	706076288	429139104	428589280	675842560	397046112	414653312	115245488	High	High	High	High	High	High	High	High	0	8.104e-05	2.58	51.7	R.INELTTANVSLVSIK.S	[643-657]		Used
[R].TVELQYEEAASR.[I]		P35416; P35415	P35416 [392-403]; P35415 [631-642]	705363712	465398400	457656896		690795			High	High	High	Not Found	Peak Found	Not Found	Not Found	High	0.0008329	0.0001947	1.53	31.07	R.TVELQYEEAASR.I	[631-642]		Used
[R].ADTAESSLNIIR.[A]		P35416; P35415	P35416 [601-612]; P35415 [840-851]	698811712	491203904	490085984	833026688	547353600	569673536	111782240	High	High	High	High	High	High	High	High	0.0008329	0.001543	2.05	37.83	R.ADTAESSLNIIR.A	[840-851]		Used
[K].QTSIEIEQLNAR.[V]		P35416; P35415	P35416 [279-290]; P35415 [518-529]	571153920	342445952	344006656	553441024	330469504	348320448	78254520	High	High	Peak Found	High	Peak Found	High	Peak Found	High	0.0008329	0.0008998	2.05	37.13	K.QTSIEIEQLNAR.V	[518-529]		Used
[R].QLQATLDQYAVAQR.[R]		P35416; P35415	P35416 [354-367]; P35415 [593-606]	555179056	370834640	367520992	636921536	385008080	400210728	76349409	High	High	High	High	High	High	Peak Found	High	0	8.742e-05	2.95	40.27	R.QLQATLDQYAVAQR.R	[593-606]		Used
[R].LLQDDLEVER.[E]		P35415	P35415 [46-55]	523829248	346157312	354574432	522642240	326156768	339173600	51711048	High	High	High	High	High	High	Peak Found	High	0.0009933	0.001921	1.88	36.92	R.LLQDDLEVER.E	[46-55]		Used
[K].SKLEQELSVVASDYEEVSK.[E]		P35416; P35415	P35416 [419-437]; P35415 [658-676]	501097184	328085312	331344000	419419968	249709920	260181248	76000000	High	High	High	High	High	High	Peak Found	High	0	0.0001582	2.98	58.09	K.SKLEQELSVVASDYEEVSK.E	[658-676]		Used
[K].EVLVQCEEDQK.[N]	1xCarbamidomethyl [C6]	P35416; P35415	P35416 [540-550]; P35415 [779-789]	499816384	349930336	342801760	502941344	326252448	331560032	74036624	High	High	High	High	Peak Found	Peak Found	Peak Found	High	0.0008329	0.001298	1.35	22.45	K.EVLVQCEEDQK.N	[779-789]		Used
[R].LAADFNQYR.[H]		P35415	P35415 [490-498]	478326368	308161600	301045664	460424096	282824832	297034144	45274448	High	High	High	High	High	High	Peak Found	High	0.0008329	0.0007457	1.97	32.01	R.LAADFNQYR.H	[490-498]		Used
[R].IRDLELELEEEK.[R]		P35416; P35415	P35416 [510-521]; P35415 [749-760]	473478640	301829952	301441480	460094384	277533264	295098992	71448914	High	Peak Found	High	High	Peak Found	High	Peak Found	High	0.002358	0.003167	2.56	40.3	R.IRDLELELEEEK.R	[749-760]		Used
[R].TVIDISSHR.[S]		P35415	P35415 [198-206]	437151344	288997208	283792144	433380736	263308632	273577944	43332544	High	High	High	High	High	High	Peak Found	High	0.00338	0.007052	1.42	23.74	R.TVIDISSHR.S	[198-206]		Used
[K].SQVISQLEDAR.[R]		P35415	P35415 [235-245]	434782912	289028192	282420704	474465248	297081952	300786208	49388888	High	High	High	High	High	High	Peak Found	High	0.0008329	0.0008292	1.91	34.39	K.SQVISQLEDAR.R	[235-245]		Used
[R].LHELELELR.[R]		P35415	P35415 [452-460]	424253712	269679104	276030000	436585424	254255776	273620392	5.10418e+06	High	Peak Found	High	High	High	High	Peak Found	High	0.004575	0.02361	1.96	40.67	R.LHELELELR.R	[452-460]		Used
[R].ATSTGPGTADVNIEYIQDLSSLSR.[L]		P35415	P35415 [16-39]	420193528	247753952	244786000	395671248	232899632	238087912	33473321	High	High	High	High	High	High	Peak Found	High	0	2.16272e-07	4.46	62.41	R.ATSTGPGTADVNIEYIQDLSSLSR.L	[16-39]		Used
[R].LAGLNGELEEVR.[S]		P35416; P35415	P35416 [369-380]; P35415 [608-619]	417669600	256912448	252320384	389847360	221443440	236010672	52944080	High	High	High	High	High	High	Peak Found	High	0.0008329	0.0001866	2.37	42.16	R.LAGLNGELEEVR.S	[608-619]		Used
[K].VQLDTVSFSK.[S]		P35415	P35415 [225-234]	398006432	266453328	268485472	402155904	247460208	265199664	41976260	High	Peak Found	Peak Found	High	High	High	Peak Found	High	0.0008329	0.001522	1.88	37.63	K.VQLDTVSFSK.S	[225-234]		Used
[R].LEEAEGGAEHQFEANR.[K]		P35415	P35415 [79-94]	396457200	265339464	259554592	377142944	242776808	256604928	30499304	High	High	High	High	High	Peak Found	Peak Found	High	0.0008329	0.0004224	2.25	24.48	R.LEEAEGGAEHQFEANR.K	[79-94]		Used
[K].LEVSISELNVK.[I]		P35415	P35415 [181-191]	338376896	214580832	211073136	309317024	183731584	193474928	52028784	High	High	High	High	High	High	Peak Found	High	0.0008329	0.001581	1.8	48.52	K.LEVSISELNVK.I	[181-191]		Used
[K].QSLQLTELQAHYEDVQR.[Q]		P35416; P35415	P35416 [337-353]; P35415 [576-592]	334904384	187405008	193536176	369749920	204690464	223257328	50348320	High	Peak Found	Peak Found	High	Peak Found	Peak Found	Peak Found	High	0.0008329	0.0005806	2.8	44.42	K.QSLQLTELQAHYEDVQR.Q	[576-592]		Used
[R].RLENERDELTAAYK.[E]		P35415	P35415 [461-474]	331673731	2.09027e+08	208895383	292594866	178265584	191889892	394599	High	Peak Found	Peak Found	High	High	High	Peak Found	High	0.00369	0.01128	2.16	26.46	R.RLENERDELTAAYK.E	[461-474]		Used
[R].LSQENIELTK.[D]		P35415	P35415 [209-218]	293059456	222069712	217081792	293955008	202408144	202816704	30238430	High	Peak Found	Peak Found	Peak Found	Peak Found	Peak Found	Peak Found	High	0.00449	0.02107	1.33	29.67	R.LSQENIELTK.D	[209-218]		Used
[R].QLSEQEGVSQQTTTR.[V]		P35416; P35415	P35416 [572-586]; P35415 [811-825]	243489296	185194736	180281648	248107136	180236736	181014336	32695410	High	High	High	High	Peak Found	High	Peak Found	High	0.002867	0.003727	1.63	19.66	R.QLSEQEGVSQQTTTR.V	[811-825]		Used
[K].GAINELNR.[R]		P35415	P35415 [443-450]	237339136	172596048	175472400	254280832	174722624	186054240	21949866	Peak Found	Peak Found	Peak Found	High	Peak Found	Peak Found	Peak Found	High	0.00449	0.02252	1.25	20.51	K.GAINELNR.R	[443-450]		Used
[K].HVVEQVHEEQER.[I]		P35416; P35415	P35416 [455-466]; P35415 [694-705]	221476880	192317184	188713632	213711312	186644672	1.86467e+08		High	High	High	High	High	High	Not Found	High	0.0008329	0.001556	2.03	12.61	K.HVVEQVHEEQER.I	[694-705]		Used
[R].ELEAAEDRADTAESSLNIIR.[A]		P35416; P35415	P35416 [593-612]; P35415 [832-851]	210801776	144646544	146318864	121417176	80925328	82424840	17507870	High	High	High	High	Peak Found	Peak Found	Peak Found	High	0.0008329	0.0001747	3.11	44.36	R.ELEAAEDRADTAESSLNIIR.A	[832-851]		Used
[R].NQLEEESEAR.[I]		P35415	P35415 [274-283]	202287520	162430704	158739264	202803856	161176752	165197440	20665494	Peak Found	High	High	High	Peak Found	High	Peak Found	High	0.0009933	0.001813	2.2	16.6	R.NQLEEESEAR.I	[274-283]		Used
[K].HADLVR.[T]		P35415	P35415 [407-412]	195253808	134424816	138004000	199651584	129642240	133935256	14803418	Peak Found	Peak Found	High	Peak Found	Peak Found	Peak Found	Peak Found	High	0.004575	0.0252	1.33	9.31	K.HADLVR.T	[407-412]		Used
[K].ANADATSWQNK.[W]		P35415	P35415 [293-303]	153712672	126137184	124787256	147114224	109560296	114554664	15320585	High	Peak Found	Peak Found	Peak Found	Peak Found	Peak Found	Peak Found	High	0.00338	0.008404	1.14	17.84	K.ANADATSWQNK.W	[293-303]		Used
[R].ELEAAEDR.[A]		P35416; P35415	P35416 [593-600]; P35415 [832-839]	146053088	133339376	132375728	182858960	161146352	168344032	18720608	High	High	Peak Found	High	High	High	Peak Found	High	0.00369	0.01048	1.45	13.11	R.ELEAAEDR.A	[832-839]		Used
[R].LAEKDEEIEAIR.[K]		P35415	P35415 [505-516]	133228696	84412488	87082968	139425184	85158696	91825944	11938920	High	Peak Found	Peak Found	High	Peak Found	High	Peak Found	High	0.00338	0.00743	1.45	28.69	R.LAEKDEEIEAIR.K	[505-516]		Used
[K].KQSLQLTELQAHYEDVQR.[Q]		P35416; P35415	P35416 [336-353]; P35415 [575-592]	115599908	74387120	73749928	106347376	60415358	62991474	9083341	High	High	High	High	High	High	Peak Found	High	0.0008329	0.0006231	3	39.64	K.KQSLQLTELQAHYEDVQR.Q	[575-592]		Used
[K].FQTEVYELLSQIESYNK.[E]		P35415	P35415 [153-169]	114210592	59942464	62853784	9.93417e+07	50249228	54984792	23247286	Peak Found	High	High	High	Peak Found	Peak Found	Peak Found	High	0.002867	0.004019	1.52	76.5	K.FQTEVYELLSQIESYNK.E	[153-169]		Used
[R].AEEVEEIR.[R]		P35415	P35415 [312-319]	103066384	81334488	81862008	97218032	69010352	75783744	11929818	High	High	High	High	Peak Found	High	Peak Found	High	0.00338	0.007646	1.44	20.38	R.AEEVEEIR.R	[312-319]		Used
[R].RLHELELELR.[R]		P35415	P35415 [451-460]	49120240	34889221	3.58104e+07	5.05e+07	3.35966e+07	3.75148e+07		High	Peak Found	Peak Found	Peak Found	High	High	Not Found	High	0.004575	0.02311	2.07	36.64	R.RLHELELELR.R	[451-460]		Used
[R].RLAGLNGELEEVR.[S]		P35416; P35415	P35416 [368-380]; P35415 [607-619]	38231148	22364856	25215518	33202694	19928354	21385092		High	High	High	Peak Found	Peak Found	High	Not Found	High	0.0008329	0.001375	2.52	36.93	R.RLAGLNGELEEVR.S	[607-619]		Used
[R].IRDLELELEEEKR.[R]		P35416; P35415	P35416 [510-522]; P35415 [749-761]	28046344	17620426	17248054	49668496	29808146	30895226	3.06757e+06	High	Peak Found	Peak Found	High	Peak Found	Peak Found	Peak Found	High	0.002867	0.003599	1.98	35.8	R.IRDLELELEEEKR.R	[749-761]		Used
[R].RQLSEQEGVSQQTTTR.[V]		P35416; P35415	P35416 [571-586]; P35415 [810-825]	25580420	19208402	18652406	22741290	15410284	16051012	1.84966e+06	High	Peak Found	Peak Found	High	Peak Found	High	Peak Found	High	0.002867	0.004305	1.76	17.09	R.RQLSEQEGVSQQTTTR.V	[810-825]		Used
[K].SRLDETIILYETSQR.[D]		P35415	P35415 [387-401]	23733306	13592340	14935322	24012784	15234730	14240565	9874738	High	High	High	High	High	Peak Found	Peak Found	High	0.0008329	0.001601	2.39	47.8	K.SRLDETIILYETSQR.D	[387-401]		Used
Q26365	ADP,ATP carrier protein OS=Drosophila melanogaster GN=sesB PE=2 SV=4	49	14	0	312	sesB	0	High	High	High	High	High	High	High
Annotated Sequence	Modifications	Protein Accessions	Positions in Master Proteins	Abundance: F1: Sample, delta2-46 Myofibril	Abundance: F3: Sample, delta2-46 Myofibril	Abundance: F4: Sample, delta2-46 Myofibril	Abundance: F2: Control, WT Myofibril	Abundance: F5: Control, WT Myofibril	Abundance: F6: Control, WT Myofibril	Abundance: F7: Control, WT Thick Filament	Found in Sample: [S1] F1: Sample, delta2-46 Myofibril	Found in Sample: [S3] F3: Sample, delta2-46 Myofibril	Found in Sample: [S4] F4: Sample, delta2-46 Myofibril	Found in Sample: [S2] F2: Control, WT Myofibril	Found in Sample: [S5] F5: Control, WT Myofibril	Found in Sample: [S6] F6: Control, WT Myofibril	Found in Sample: [S7] F7: Control, WT Thick Filament	Confidence (by Search Engine): Sequest HT	Percolator q-Value (by Search Engine): Sequest HT	Percolator PEP (by Search Engine): Sequest HT	XCorr (by Search Engine): Sequest HT	Top Apex RT [min]	Sequence in Protein	Positions in Protein	Peptide Group Modifications in Protein	Quan Usage
[K].DFAAGGISAAVSK.[T]		Q26365; X2JB48	Q26365 [26-38]	654265024	416166048	434156736	4176132608	2523986432	2595472896	204181248	Peak Found	High	Peak Found	High	High	High	Peak Found	High	0.0009933	0.001823	1.56	37.14	K.DFAAGGISAAVSK.T	[26-38]		Used
[K].TAVAPIER.[V]		Q26365; O62526; X2JB48	Q26365 [39-46]	518879840	354527200	355011200	3393145088	2247131648	2424986880	195718528	High	High	High	High	High	High	High	High	0.002563	0.003262	1.87	20.06	K.TAVAPIER.V	[39-46]		Used
[R].EFTGLGNCLTK.[I]	1xCarbamidomethyl [C8]	Q26365; X2JB48	Q26365 [167-177]	484614432	342717440	343504896	3415653632	2241980928	2314403584	225385152	High	High	High	High	High	High	High	High	0.0009933	0.002386	1.43	38.12	R.EFTGLGNCLTK.I	[167-177]		Used
[K].SDGIVGLYR.[G]		Q26365; X2JB48	Q26365 [181-189]	435730268	280726470	285359089	3493072128	2143539520	2292340224	241962944	High	High	High	High	High	High	High	High	0.00369	0.01104	1.58	36.65	K.SDGIVGLYR.G	[181-189]		Used
[R].AAYFGFYDTAR.[G]		Q26365; X2JB48	Q26365 [203-213]	308877696	183549968	177544960	1781261312	983382656	1025145984	330244768	High	High	High	High	High	High	High	High	0.001808	0.00291	1.87	47.05	R.AAYFGFYDTAR.G	[203-213]		Used
[K].QVFLGGVDK.[N]		Q26365; X2JB48	Q26365 [112-120]	268484721	163511168	168316048	2940477184	1730128705	1823719936	125996904	Peak Found	Peak Found	Peak Found	High	High	High	Peak Found	High	0.00449	0.01976	1.28	32.49	K.QVFLGGVDK.N	[112-120]		Used
[R].YFAGNLASGGAAGATSLCFVYPLDFAR.[T]	1xCarbamidomethyl [C18]	Q26365; X2JB48	Q26365 [127-153]	266655384			1362200576	781556864	738805728	151632560	Peak Found	Not Found	Not Found	High	High	High	Peak Found	High	0	9.305e-05	3.77	74.84	R.YFAGNLASGGAAGATSLCFVYPLDFAR.T	[127-153]		Used
[K].NTLHCWATIAK.[Q]	1xCarbamidomethyl [C5]	Q26365; X2JB48	Q26365 [267-277]	206641800	118665996	124352800	2634089984	1563915584	1651880192	211845	High	Peak Found	Peak Found	High	High	High	Peak Found	High	0.00338	0.007209	1.46	33.17	K.NTLHCWATIAK.Q	[267-277]		Used
[K].DFDAVGFVK.[D]		Q26365; X2JB48	Q26365 [17-25]	150273856	91567144	95457784	1250300672	727629760	784220480	57106480	High	Peak Found	High	High	High	High	Peak Found	High	0.00338	0.008783	1.2	45.45	K.DFDAVGFVK.D	[17-25]		Used
[K].EQGFSSFWR.[G]		Q26365; O62526; X2JB48	Q26365 [79-87]	100087936	61500108	65804760	1544493312	949690560	994025280	59576272	Peak Found	Peak Found	Peak Found	High	High	High	Peak Found	High	0.002867	0.005008	1.76	47.97	K.EQGFSSFWR.G	[79-87]		Used
[R].YFPTQALNFAFK.[D]		Q26365; O62526; X2JB48	Q26365 [96-107]	65688468	38100024	39292956	1746672512	981628288	1040405504	19114002	Peak Found	Peak Found	Peak Found	High	High	High	Peak Found	High	0.0008329	0.0009196	1.38	63.57	R.YFPTQALNFAFK.D	[96-107]		Used
[K].GAFSNILR.[G]		Q26365; X2JB48	Q26365 [287-294]	54756536	37350144	38565784	1512213760	909314176	1003260480	21698012	Peak Found	Peak Found	Peak Found	High	High	High	Peak Found	High	0.003673	0.01021	1.35	40.3	K.GAFSNILR.G	[287-294]		Used
[R].LAADTGK.[G]		Q26365; X2JB48	Q26365 [156-162]	35564136	63623256	61490908	229061472	356928224	374552992	16677705	Peak Found	Peak Found	Peak Found	High	High	High	Peak Found	High	0.004715	0.03173	1.13	5.68	R.LAADTGK.G	[156-162]		Used
[K].GMVDCFIR.[I]	1xCarbamidomethyl [C5]	Q26365; X2JB48	Q26365 [68-75]	16610701	8014971	8645523	147954352	72754288	77594888	3114594	Peak Found	Peak Found	Peak Found	High	Peak Found	High	Peak Found	High	0.00449	0.01953	1.02	42.17	K.GMVDCFIR.I	[68-75]		Used
P83967	Actin, indirect flight muscle OS=Drosophila melanogaster GN=Act88F PE=1 SV=1	53	16	3	376	Act88F	13	High	High	High	High	High	High	Peak Found	Oxidation [P165]
Annotated Sequence	Modifications	Protein Accessions	Positions in Master Proteins	Abundance: F1: Sample, delta2-46 Myofibril	Abundance: F3: Sample, delta2-46 Myofibril	Abundance: F4: Sample, delta2-46 Myofibril	Abundance: F2: Control, WT Myofibril	Abundance: F5: Control, WT Myofibril	Abundance: F6: Control, WT Myofibril	Abundance: F7: Control, WT Thick Filament	Found in Sample: [S1] F1: Sample, delta2-46 Myofibril	Found in Sample: [S3] F3: Sample, delta2-46 Myofibril	Found in Sample: [S4] F4: Sample, delta2-46 Myofibril	Found in Sample: [S2] F2: Control, WT Myofibril	Found in Sample: [S5] F5: Control, WT Myofibril	Found in Sample: [S6] F6: Control, WT Myofibril	Found in Sample: [S7] F7: Control, WT Thick Filament	Confidence (by Search Engine): Sequest HT	Percolator q-Value (by Search Engine): Sequest HT	Percolator PEP (by Search Engine): Sequest HT	XCorr (by Search Engine): Sequest HT	Top Apex RT [min]	Sequence in Protein	Positions in Protein	Peptide Group Modifications in Protein	Quan Usage
[R].VAPEEHPVLLTEAPLNPK.[A]		P53501; C6TP14; P10987; E1JGP0; P02572; P10981; P02574; P83967	P53501 [97-114]; P02574 [97-114]; P83967 [97-114]	47311751640	28361166820	28267809012	31897205672	18351230662	19053309716	1.76302e+08	High	High	High	High	High	High	High	High	0	1.005e-05	4.17	44.63	R.VAPEEHPVLLTEAPLNPK.A	[97-114]		Used
[K].EITALAPSTIK.[I]		P10981; P02574; P83967	P02574 [317-327]; P83967 [317-327]	38085320520	22883382116	22769401816	25123614096	14690132980	15126557548	1.69809e+08	High	High	High	High	High	High	Peak Found	High	0.0008329	0.001487	1.95	37.13	K.EITALAPSTIK.I	[317-327]		Used
[K].IIAPPER.[K]		P53501; C6TP14; P10987; E1JGP0; P10981; P02574; P83967	P53501 [330-336]; P02574 [330-336]; P83967 [330-336]	30777563456	19754299392	19683450880	21751715840	13158975488	13864856576	144296432	High	Peak Found	Peak Found	Peak Found	High	Peak Found	Peak Found	High	0.005495	0.04226	1.32	21.75	K.IIAPPER.K	[330-336]		Used
[K].SYELPDGQVITIGNER.[F]		P53501; C6TP14; P10987; E1JGP0; P02572; P10981; P02574; P83967	P53501 [240-255]; P02574 [240-255]; P83967 [240-255]	30745565256	19648451952	19574139383	21006969440	1.26862e+10	13552899112	1.56742e+08	High	High	High	High	High	High	High	High	0.0008329	0.0001818	2.63	52.29	K.SYELPDGQVITIGNER.F	[240-255]		Used
[R].AVFPSIVGRPR.[H]		P53501; C6TP14; P10987; E1JGP0; P02572; Q3ZAJ5; P10981; P02574; F0JAT3; P83967; P45891	P53501 [30-40]; P02574 [30-40]; P83967 [30-40]	2.97834e+10	17546510608	17444111265	14791023616	8048088680	8274209944	211452616	High	High	High	High	High	High	High	High	0.0008329	0.001169	2.04	38.4	R.AVFPSIVGRPR.H	[30-40]		Used
[K].AGFAGDDAPR.[A]		P53501; P10987; E1JGP0; P02572; P10981; P02574; P83967	P53501 [20-29]; P02574 [20-29]; P83967 [20-29]	20458202640	14502144304	14228391072	1.38838e+10	9.14262e+09	9533538368	1.03476e+08	High	High	High	High	High	High	High	High	0.00449	0.01989	1.71	19.22	K.AGFAGDDAPR.A	[20-29]		Used
[R].TTGIVLDSGDGVSHTVPIYEGFALPHAILR.[L]		P83967	P83967 [149-178]	19376256234	1.18017e+10	1.1791e+10	1.75439e+10	9.38417e+09	9.83522e+09	3.35208e+07	High	High	High	High	High	High	Peak Found	High	0	2.025e-05	4.11	67.16	R.TTGIVLDSGDGVSHTVPIYEGFALPHAILR.L	[149-178]		Used
[R].LDIAGR.[D]		P53501; C6TP14; P10987; E1JGP0; P02572; P10981; P45888; P02574; F6J178; P83967	P53501 [179-184]; P02574 [179-184]; P83967 [179-184]	11683362372	8010816040	8100993536	13688382868	8993041408	9625224192	3.28895e+07	High	High	High	High	High	High	Peak Found	High	0.008726	0.0675	1.58	20.17	R.LDLAGR.D	[179-184]		Used
[R].GYSFTTTAER.[E]		P53501; C6TP14; P10987; E1JGP0; P02572; P10981; P02574; P83967	P53501 [198-207]; P02574 [198-207]; P83967 [198-207]	10840922484	7347539248	7364370248	11779053292	7668015338	8120358916	38612056	High	High	High	High	High	High	Peak Found	High	0.0008329	0.0008521	1.96	27.69	R.GYSFTTTAER.E	[198-207]		Used
[K].DSYVGDEAQSK.[R]		P53501; C6TP14; P10987; E1JGP0; P02572; P10981; P83967	P53501 [52-62]; P83967 [52-62]	9087892320	7016040496	6924111200	6158135120	4496120120	4622564880	3.56235e+06	High	High	Peak Found	High	Peak Found	Peak Found	Peak Found	High	0.001808	0.002955	1.93	15.75	K.DSYVGDEAQSK.R	[52-62]		Used
[K].IWHHTFYNELR.[V]		P53501; C6TP14; P10987; E1JGP0; P02572; P10981; P83967	P53501 [86-96]; P83967 [86-96]	7171223600	4869623864	4823757322	3561790368	2166384000	2205623488		High	High	High	High	High	High	Not Found	High	0.001808	0.003055	1.75	33.91	K.IWHHTFYNELR.V	[86-96]		Used
[K].QEYDESGPGIVHR.[K]		P10981; P02574; P83967	P02574 [361-373]; P83967 [361-373]	5.60885e+09	3485209288	3398536070	7229481040	4348531672	4.61225e+09	13210452	High	High	High	High	High	High	Peak Found	High	0.0008329	0.0003012	2.22	24	K.QEYDESGPGIVHR.K	[361-373]		Used
[K].DSYVGDEAQSKR.[G]		P53501; C6TP14; P10987; E1JGP0; P02572; P10981; P83967	P53501 [52-63]; P83967 [52-63]	616641888	434559616	438112048	176654686	119001202	123781196	195152	High	High	High	High	High	Peak Found	Peak Found	High	0.0009933	0.002469	1.38	14.82	K.DSYVGDEAQSKR.G	[52-63]		Used
[K].DLYANSVLSGGTTMYPGIADR.[M]		P83967	P83967 [293-313]	413200744	205997556	208298344	357093068	180152596	185287512	749074	High	High	High	High	High	High	Peak Found	High	0	9.51e-05	3.01	56.87	K.DLYANSVLSGGTTMYPGIADR.M	[293-313]		Used
[K].LCYVALDFEQEMATAAASTSLEK.[S]	1xCarbamidomethyl [C2]	P53501; C6TP14; E1JGP0; P10981; P02574; P83967	P53501 [217-239]; P02574 [217-239]; P83967 [217-239]	3.46436e+08	8.90893e+07	1.80465e+08	2.7262e+08	1.49276e+08	1.326e+08	2.15441e+06	High	High	Peak Found	High	Peak Found	Peak Found	Peak Found	High	0.0008329	0.0007187	1.94	73.05	K.LCYVALDFEQEMATAAASTSLEK.S	[217-239]		Used
[R].KDLYANSVLSGGTTMYPGIADR.[M]		P83967	P83967 [292-313]	115922848	58461988	60173500	111008856	57689360	60276468		High	Peak Found	Peak Found	High	Peak Found	Peak Found	Not Found	High	0.0008329	0.0003344	2.33	50.06	R.KDLYANSVLSGGTTMYPGIADR.M	[292-313]		Used
[R].TTGIVLDSGDGVSHTVPIYEGFALPHAILR.[L]	1xOxidation [P17]	P83967	P83967 [149-178]								High	High	Peak Found	Peak Found	Peak Found	Peak Found	Peak Found	High	0.00369	0.01168	1.35	62.14	R.TTGIVLDSGDGVSHTVPIYEGFALPHAILR.L	[149-178]	1xOxidation [P165]	Not Used
L0MQ04	ATP synthase subunit beta OS=Drosophila melanogaster GN=ATPsynbeta PE=3 SV=1	36	12	0	511	ATPsyn-beta; ATPsynbeta	0	High	High	High	High	High	High	High
Annotated Sequence	Modifications	Protein Accessions	Positions in Master Proteins	Abundance: F1: Sample, delta2-46 Myofibril	Abundance: F3: Sample, delta2-46 Myofibril	Abundance: F4: Sample, delta2-46 Myofibril	Abundance: F2: Control, WT Myofibril	Abundance: F5: Control, WT Myofibril	Abundance: F6: Control, WT Myofibril	Abundance: F7: Control, WT Thick Filament	Found in Sample: [S1] F1: Sample, delta2-46 Myofibril	Found in Sample: [S3] F3: Sample, delta2-46 Myofibril	Found in Sample: [S4] F4: Sample, delta2-46 Myofibril	Found in Sample: [S2] F2: Control, WT Myofibril	Found in Sample: [S5] F5: Control, WT Myofibril	Found in Sample: [S6] F6: Control, WT Myofibril	Found in Sample: [S7] F7: Control, WT Thick Filament	Confidence (by Search Engine): Sequest HT	Percolator q-Value (by Search Engine): Sequest HT	Percolator PEP (by Search Engine): Sequest HT	XCorr (by Search Engine): Sequest HT	Top Apex RT [min]	Sequence in Protein	Positions in Protein	Peptide Group Modifications in Protein	Quan Usage
[R].IINVIGEPIDER.[G]		Q05825; L0MQ04	L0MQ04 [127-138]	117930792	69230392	68943032	597465664	338237632	350497248	93949024	High	High	High	High	High	High	High	High	0.0008329	0.0002627	2.48	45.69	R.IINVIGEPIDER.G	[127-138]		Used
[R].AIAELGIYPAVDPLDSTSR.[I]		Q6W4M9; D3DMY7; Q05825; L0MQ04; Q6W4K9	L0MQ04 [371-389]	97178501	5.50958e+07	5.56909e+07	484671056	273651792	285737416	111114619	High	Peak Found	High	High	High	High	High	High	0.0008329	0.0001812	2.76	61.41	R.AIAELGIYPAVDPLDSTSR.I	[371-389]		Used
[R].FLSQPFQVAEVFTGHAGK.[L]		Q6W4M9; D3DMY7; Q05825; L0MQ04; Q6W4K9	L0MQ04 [446-463]	96481120	67011424	63695680	473093184	255242000	266636768	125017648	High	Peak Found	Peak Found	High	High	High	High	High	0	7.506e-05	2.41	62.63	R.FLSQPFQVAEVFTGHAGK.L	[446-463]		Used
[R].LVLEVAQHLGENTVR.[T]		Q8IM98; Q05825; L0MQ04	L0MQ04 [78-92]	91806670	51073956	51093654	484464528	275711056	280055864	81309296	High	Peak Found	Peak Found	High	High	High	High	High	0.0008329	0.0006562	2.16	46.28	R.LVLEVAQHLGENTVR.T	[78-92]		Used
[R].IPVGAETLGR.[I]		Q8IM98; Q05825; L0MQ04	L0MQ04 [117-126]	89196072	53977104	55077840	476190592	278841952	298561472	65504992	Peak Found	Peak Found	Peak Found	High	High	High	Peak Found	High	0.00369	0.01477	1.33	30.84	R.IPVGAETLGR.I	[117-126]		Used
[K].VVDLLAPYAK.[G]		Q6W4M9; D3DMY7; Q05825; L0MQ04; Q6W4K9	L0MQ04 [172-181]	88751216	50899344	51943988	472557824	255268096	268212688	151725504	High	Peak Found	High	High	High	High	High	High	0.0008329	0.001339	1.76	47.9	K.VVDLLAPYAK.G	[172-181]		Used
[K].VLDTGYPIR.[I]		Q8IM98; Q05825; L0MQ04	L0MQ04 [108-116]	71343736	45958008	44212068	416470848	251567744	258510656	61819000	High	Peak Found	Peak Found	High	High	High	High	High	0.002867	0.004149	1.34	33.91	K.VLDTGYPIR.I	[108-116]		Used
[R].FTQAGSEVSALLGR.[I]		Q6W4M9; Q8T4C4; D3DMY7; Q05825; L0MQ04; Q6W4K9	L0MQ04 [294-307]	57484460	33772176	34523980	492809088	273063264	293661984	40610856	Peak Found	Peak Found	Peak Found	High	High	High	Peak Found	High	0.0008329	0.0003073	2.42	49.58	R.FTQAGSEVSALLGR.I	[294-307]		Used
[K].IGLFGGAGVGK.[T]		Q6W4M9; Q8T4C4; D3DMY7; Q05825; L0MQ04; Q6W4K9	L0MQ04 [185-195]	54752192	35411964	36895324	453284288	256055248	269356128	106194408	Peak Found	Peak Found	Peak Found	High	Peak Found	High	High	High	0.001545	0.002562	1.18	42.37	K.IGLFGGAGVGK.T	[185-195]		Used
[K].AHGGYSVFAGVGER.[T]		Q6W4M9; D3DMY7; Q05825; L0MQ04; Q6W4K9	L0MQ04 [209-222]	22651418	13488775	13865799	146136816	95539896	103249808		Peak Found	Peak Found	Peak Found	High	High	High	Not Found	High	0.0008329	0.0007479	2.61	34.6	K.AHGGYSVFAGVGER.T	[209-222]		Used
[R].VALTGLTVAEYFR.[D]		Q6W4M9; D3DMY7; Q05825; L0MQ04; Q6W4K9	L0MQ04 [265-277]	19761536	12122780	11087749	232286464	130692440	134473472	54935132	Peak Found	Peak Found	Peak Found	High	High	High	Peak Found	High	0.0008329	0.0005712	1.64	63.22	R.VALTGLTVAEYFR.D	[265-277]		Used
[K].KGSITSVQAIYVPADDLTDPAPATTFAHLDATTVLSR.[A]		Q6W4M9; D3DMY7; Q05825; L0MQ04; Q6W4K9	L0MQ04 [334-370]		6.62596e+06	6.75628e+06	107849704	66336056	69047512	35814136	Not Found	Peak Found	Peak Found	Peak Found	High	Peak Found	Peak Found	High	0.00449	0.02018	1.1	66.78	K.KGSITSVQAIYVPADDLTDPAPATTFAHLDATTVLSR.A	[334-370]		Used
P22700	Calcium-transporting ATPase sarcoplasmic/endoplasmic reticulum type OS=Drosophila melanogaster GN=Ca-P60A PE=1 SV=2	18	16	15	1020	Ca-P60A; SERCA	1	Peak Found	Peak Found	Peak Found	High	High	High	High
Annotated Sequence	Modifications	Protein Accessions	Positions in Master Proteins	Abundance: F1: Sample, delta2-46 Myofibril	Abundance: F3: Sample, delta2-46 Myofibril	Abundance: F4: Sample, delta2-46 Myofibril	Abundance: F2: Control, WT Myofibril	Abundance: F5: Control, WT Myofibril	Abundance: F6: Control, WT Myofibril	Abundance: F7: Control, WT Thick Filament	Found in Sample: [S1] F1: Sample, delta2-46 Myofibril	Found in Sample: [S3] F3: Sample, delta2-46 Myofibril	Found in Sample: [S4] F4: Sample, delta2-46 Myofibril	Found in Sample: [S2] F2: Control, WT Myofibril	Found in Sample: [S5] F5: Control, WT Myofibril	Found in Sample: [S6] F6: Control, WT Myofibril	Found in Sample: [S7] F7: Control, WT Thick Filament	Confidence (by Search Engine): Sequest HT	Percolator q-Value (by Search Engine): Sequest HT	Percolator PEP (by Search Engine): Sequest HT	XCorr (by Search Engine): Sequest HT	Top Apex RT [min]	Sequence in Protein	Positions in Protein	Peptide Group Modifications in Protein	Quan Usage
[K].TVEQSLNFFGTDPER.[G]		P22700	P22700 [8-22]	159935168	48879028	90730152	399304928	229292192	244161344	12875380	Peak Found	Peak Found	Peak Found	High	High	High	Peak Found	High	0.0008329	0.001649	1.67	52.21	K.TVEQSLNFFGTDPER.G	[8-22]		Used
[K].FSIPVVLLDETLK.[F]		P22700	P22700 [973-985]	39744836			438818208	2.1785e+08	227206560	116172712	Peak Found	Not Found	Not Found	High	High	Peak Found	Peak Found	High	0.0008329	0.0007921	1.36	75.4	K.FSIPVVLLDETLK.F	[973-985]		Used
[R].IDQSILTGESVSVIK.[H]		P22700	P22700 [175-189]	39660864	24818134	24917688	321343136	185786912	188943776	68411376	Peak Found	Peak Found	Peak Found	High	High	High	Peak Found	High	0.0008329	0.0004246	2.08	49.85	R.IDQSILTGESVSVIK.H	[175-189]		Used
[K].EFTLEFSR.[D]		P22700	P22700 [482-489]	38444496	23048150	23742756	276541728	154733360	164865584	34958644	Peak Found	Peak Found	Peak Found	High	High	High	Peak Found	High	0.00369	0.01057	1.3	45.9	K.EFTLEFSR.D	[482-489]		Used
[K].NILFSGTNVAAGK.[A]		P22700	P22700 [206-218]	37479608	23274428	22655796	289274464	175013472	180984624	30746040	Peak Found	Peak Found	Peak Found	High	High	High	Peak Found	High	0.0009933	0.001751	1.49	41.11	K.NILFSGTNVAAGK.A	[206-218]		Used
[R].GVVIGTGLSTAIGK.[I]		P22700	P22700 [221-234]	30611682	18111866	2.0551e+07	248786160	142386912	146381984	23989748	Peak Found	Peak Found	Peak Found	High	High	High	Peak Found	High	0.0008329	0.0008043	1.68	44.99	R.GVVIGTGLSTAIGK.I	[221-234]		Used
[K].VPLTSALK.[A]		P22700	P22700 [535-542]	27946910	15516903	15741661	322502976	177339488	190930896	14888378	Peak Found	Peak Found	Peak Found	High	Peak Found	High	Peak Found	High	0.004575	0.02704	1.24	30.38	K.VPLTSALK.A	[535-542]		Used
[K].EIVPGDLVEVSVGDKIPADIR.[I]		P22700	P22700 [144-164]	24165978	14770242	13801677	170784624	91945608	97470408	26411632	Peak Found	Peak Found	Peak Found	High	High	High	Peak Found	High	0.0008329	0.0007635	2.76	60.86	K.EIVPGDLVEVSVGDKIPADIR.I	[144-164]		Used
[K].EVFDSIVR.[C]		P22700	P22700 [606-613]	22998450	14140428	14591010	201900528	119525920	125201584	75608504	Peak Found	Peak Found	Peak Found	Peak Found	High	High	High	High	0.006283	0.04974	0.93	38.58	K.EVFDSIVR.C	[606-613]		Used
[K].VGEATETALIVLAEK.[L]		P22700	P22700 [437-451]	22976520	12859909	13311766	143015664	80118488	82017728	51542180	Peak Found	Peak Found	Peak Found	High	Peak Found	Peak Found	Peak Found	High	0.0008329	0.0007963	1.47	55.49	K.VGEATETALIVLAEK.L	[437-451]		Used
[R].IGVFAEDEDTTGK.[S]		P22700	P22700 [639-651]	22975578	18515286	17227760	244468400	161941184	167639312	44437804	Peak Found	Peak Found	Peak Found	High	High	High	Peak Found	High	0.0008329	0.0007902	1.56	33.1	R.IGVFAEDEDTTGK.S	[639-651]		Used
[K].EIVPGDLVEVSVGDK.[I]		P22700	P22700 [144-158]	17046452	9.34312e+06	9378952	168248768	95760704	98065320	22612680	Peak Found	Peak Found	Peak Found	High	Peak Found	Peak Found	Peak Found	High	0.003978	0.01563	0.79	52.69	K.EIVPGDLVEVSVGDK.I	[144-158]		Used
[RK].IPADIR.[I]		C8VUY7; H9ZJM5; I7J4E4; E6PBW0; P22700; B5RIT8; E1JIR4	H9ZJM5 [217-222]; P22700 [159-164]	14723483	9637638	9511136	159318464	99178080	105043464	33940628	Peak Found	Peak Found	Peak Found	High	Peak Found	High	Peak Found	High	0.004575	0.02564	1.14	19.35	K.IPADIR.I	[159-164]		Used
[K].ATAEAICR.[R]	1xCarbamidomethyl [C7]	P22700	P22700 [630-637]	12007857	8365155	8840700	95359320	70892152	73706176	20942612	Peak Found	Peak Found	Peak Found	High	Peak Found	Peak Found	Peak Found	High	0.003978	0.01556	1.25	13.64	K.ATAEAICR.R	[630-637]		Used
[R].ITHIYSTTLR.[I]		P22700	P22700 [165-174]	596424	13386507	14953475	276343675	1.1805e+08	1.28859e+08	3.49404e+07	Peak Found	Peak Found	Peak Found	High	High	High	Peak Found	High	0.00338	0.00881	1.75	27.08	R.ITHIYSTTLR.I	[165-174]		Used
[R].SLPSVETLGCTSVICSDK.[T]	2xCarbamidomethyl [C10; C15]	P22700	P22700 [335-352]				223112032	118033816	118755704	202213	Not Found	Not Found	Not Found	High	High	High	Peak Found	High	0.003318	0.005811	0.82	49.61	R.SLPSVETLGCTSVICSDK.T	[335-352]		Used
P35381	ATP synthase subunit alpha, mitochondrial OS=Drosophila melanogaster GN=blw PE=1 SV=2	30	14	14	552	blw	0	High	High	High	High	High	High	Peak Found
Annotated Sequence	Modifications	Protein Accessions	Positions in Master Proteins	Abundance: F1: Sample, delta2-46 Myofibril	Abundance: F3: Sample, delta2-46 Myofibril	Abundance: F4: Sample, delta2-46 Myofibril	Abundance: F2: Control, WT Myofibril	Abundance: F5: Control, WT Myofibril	Abundance: F6: Control, WT Myofibril	Abundance: F7: Control, WT Thick Filament	Found in Sample: [S1] F1: Sample, delta2-46 Myofibril	Found in Sample: [S3] F3: Sample, delta2-46 Myofibril	Found in Sample: [S4] F4: Sample, delta2-46 Myofibril	Found in Sample: [S2] F2: Control, WT Myofibril	Found in Sample: [S5] F5: Control, WT Myofibril	Found in Sample: [S6] F6: Control, WT Myofibril	Found in Sample: [S7] F7: Control, WT Thick Filament	Confidence (by Search Engine): Sequest HT	Percolator q-Value (by Search Engine): Sequest HT	Percolator PEP (by Search Engine): Sequest HT	XCorr (by Search Engine): Sequest HT	Top Apex RT [min]	Sequence in Protein	Positions in Protein	Peptide Group Modifications in Protein	Quan Usage
[R].TGAIVDVPVGDELLGR.[V]		P35381	P35381 [133-148]	98264248	56143472	57212924	650393856	361251616	374572192	47071100	High	High	Peak Found	High	High	High	Peak Found	High	0	2.77e-05	3.65	57.47	R.TGAIVDVPVGDELLGR.V	[133-148]		Used
[K].TALAIDTIINQK.[R]		P35381	P35381 [218-229]	88619848	51441168	51722612	503057120	297341312	3.03689e+08	42368180	Peak Found	Peak Found	Peak Found	High	High	High	Peak Found	High	0.0008329	0.0007882	1.74	49.82	K.TALAIDTIINQK.R	[218-229]		Used
[K].TSEQALLDTIAK.[D]		P35381	P35381 [516-527]	82933208	50349888	49510484	531264064	302689440	310832736	44881448	High	Peak Found	Peak Found	High	High	High	Peak Found	High	0.0008329	0.0009984	1.91	45.86	K.TSEQALLDTIAK.D	[516-527]		Used
[K].AVDSLVPIGR.[G]		P35381	P35381 [194-203]	74318248	45454056	46011524	484037760	271525408	291313472	38677432	High	Peak Found	High	High	High	High	Peak Found	High	0.001545	0.002576	1.86	40.52	K.AVDSLVPIGR.G	[194-203]		Used
[R].VLSIGDGIAR.[V]		P35381	P35381 [73-82]	74254768	43637908	44364680	4.88274e+08	283243488	288584416	37065368	Peak Found	Peak Found	Peak Found	High	High	High	Peak Found	High	0.008895	0.07355	0.95	37.22	R.VLSIGDGIAR.V	[73-82]		Used
[K].GIRPAINVGLSVSR.[V]		P35381	P35381 [402-415]	73613710	44262219	41658004	412769168	229299392	236483424	2.24007e+07	High	Peak Found	Peak Found	High	High	High	Peak Found	High	0.0008329	0.0008147	3.27	41.3	K.GIRPAINVGLSVSR.V	[402-415]		Used
[R].SAEISNILEER.[I]		P35381	P35381 [47-57]	72628744	47341752	44279028	448441824	270732064	282842432	37595592	High	Peak Found	High	High	High	High	Peak Found	High	0.0008329	0.0009621	1.75	42.64	R.SAEISNILEER.I	[47-57]		Used
[R].VVDALGNAIDGK.[G]		P35381	P35381 [149-160]	68460745	3.84463e+07	40507040	424664848	253939938	270996384	30783237	High	Peak Found	Peak Found	High	High	High	Peak Found	High	0.002867	0.004003	1.46	35.05	R.VVDALGNAIDGK.G	[149-160]		Used
[K].APGIIPR.[V]		P35381	P35381 [175-181]	64750160	37215528	39131292	370716768	212716336	226695520	25705974	Peak Found	Peak Found	Peak Found	High	Peak Found	High	Peak Found	High	0.005344	0.03534	1.41	26.21	K.APGIIPR.V	[175-181]		Used
[R].EAYPGDVFYLHSR.[L]		P35381	P35381 [334-346]	56515554	3.42881e+07	34861440	367667048	209876612	224803180	27683752	High	Peak Found	Peak Found	High	High	High	Peak Found	High	0.0008329	0.001613	1.55	43.76	R.EAYPGDVFYLHSR.L	[334-346]		Used
[K].LELAQYR.[E]		P35381	P35381 [434-440]	50570188	32317888	32045608	344653824	210506400	225996512	28357400	Peak Found	Peak Found	Peak Found	High	High	High	Peak Found	High	0.004715	0.03294	1.35	30.4	K.LELAQYR.E	[434-440]		Used
[K].DGAISEASDAK.[L]		P35381	P35381 [528-538]	19840768	15202669	15122428	122253072	91376912	95604912	10936757	Peak Found	Peak Found	Peak Found	High	Peak Found	Peak Found	Peak Found	High	0.0009933	0.002455	1.68	15.3	K.DGAISEASDAK.L	[528-538]		Used
[R].EVAAFAQFGSDLDAATQQLLNR.[G]		P35381	P35381 [441-462]	14270264			489306560	241930704	253948864	26230156	Peak Found	Not Found	Not Found	High	High	High	Peak Found	High	0.0008329	0.0005683	2.73	78.38	R.EVAAFAQFGSDLDAATQQLLNR.G	[441-462]		Used
[K].ADLEETGR.[V]		P35381	P35381 [65-72]	12642926	11434842	12081196	89012376	73477200	78277312	6.96267e+06	Peak Found	Peak Found	Peak Found	High	Peak Found	Peak Found	Peak Found	High	0.00369	0.01129	1.36	13.06	K.ADLEETGR.V	[65-72]		Used
Q7JUS9	CG9090 OS=Drosophila melanogaster GN=CG9090-RA PE=2 SV=1	18	7	6	374	CG9090	0	Peak Found	High	High	High	High	High	High
Annotated Sequence	Modifications	Protein Accessions	Positions in Master Proteins	Abundance: F1: Sample, delta2-46 Myofibril	Abundance: F3: Sample, delta2-46 Myofibril	Abundance: F4: Sample, delta2-46 Myofibril	Abundance: F2: Control, WT Myofibril	Abundance: F5: Control, WT Myofibril	Abundance: F6: Control, WT Myofibril	Abundance: F7: Control, WT Thick Filament	Found in Sample: [S1] F1: Sample, delta2-46 Myofibril	Found in Sample: [S3] F3: Sample, delta2-46 Myofibril	Found in Sample: [S4] F4: Sample, delta2-46 Myofibril	Found in Sample: [S2] F2: Control, WT Myofibril	Found in Sample: [S5] F5: Control, WT Myofibril	Found in Sample: [S6] F6: Control, WT Myofibril	Found in Sample: [S7] F7: Control, WT Thick Filament	Confidence (by Search Engine): Sequest HT	Percolator q-Value (by Search Engine): Sequest HT	Percolator PEP (by Search Engine): Sequest HT	XCorr (by Search Engine): Sequest HT	Top Apex RT [min]	Sequence in Protein	Positions in Protein	Peptide Group Modifications in Protein	Quan Usage
[R].ISLAEEGVR.[G]		Q7JUS9	Q7JUS9 [119-127]	122964456	83357824	84521200	499820256	319972480	331353056	131814328	Peak Found	High	High	High	High	High	High	High	0.002094	0.003083	1.43	29.6	R.ISLAEEGVR.G	[119-127]		Used
[K].IQTTPGFAK.[T]		Q7JUS9	Q7JUS9 [200-208]	120147320	79126424	80034848	437045472	274589568	286994912	88502232	Peak Found	Peak Found	Peak Found	High	High	Peak Found	Peak Found	High	0.00449	0.02034	0.95	24.94	K.IQTTPGFAK.T	[200-208]		Used
[R].LQVDPAK.[Y]		Q7JUS9	Q7JUS9 [103-109]	75318536	49924268	47746960	277589376	183079152	193103232	143445	Peak Found	Peak Found	Peak Found	Peak Found	High	High	Peak Found	High	0.00338	0.008501	1.41	18.08	R.LQVDPAK.Y	[103-109]		Used
[K].QLGWSGLWGGLVPR.[I]		Q7JUS9	Q7JUS9 [315-328]	45719124	23686680	23724524	122541424	62617392	63592736	121322848	Peak Found	Peak Found	Peak Found	High	High	High	High	High	0.0008329	0.001417	1.31	71.03	K.QLGWSGLWGGLVPR.I	[315-328]		Used
[K].VYGDAIGEENAFLYR.[T]		Q7JUS9	Q7JUS9 [157-171]	26180586	14516949	17030356	276540128	154500944	159608880	44617928	Peak Found	Peak Found	Peak Found	High	High	High	Peak Found	High	0.0008329	0.0001962	2.05	50.28	K.VYGDAIGEENAFLYR.T	[157-171]		Used
[K].YVVPKPR.[A]		Q0E8E8; Q7JUS9; Q9XZE4; Q8SYD4	Q7JUS9 [258-264]	10665550	6832423	7.13434e+06	64728868	38880204	39083712	8734362	Peak Found	Peak Found	Peak Found	High	High	Peak Found	Peak Found	High	0.00449	0.02142	1.18	19.31	K.YVVPKPR.A	[258-264]		Used
[K].FGLYEVFK.[K]		Q7JUS9	Q7JUS9 [148-155]	9849178	5.99913e+06	7389521	152318240	85164912	92405560	15962920	Peak Found	Peak Found	Peak Found	High	Peak Found	Peak Found	Peak Found	High	0.004344	0.01689	1.11	56.15	K.FGLYEVFK.K	[148-155]		Used
P35416	Paramyosin, short form OS=Drosophila melanogaster GN=Prm PE=2 SV=2	54	34	1	640	Prm	12	High	High	High	High	High	High	Peak Found
Annotated Sequence	Modifications	Protein Accessions	Positions in Master Proteins	Abundance: F1: Sample, delta2-46 Myofibril	Abundance: F3: Sample, delta2-46 Myofibril	Abundance: F4: Sample, delta2-46 Myofibril	Abundance: F2: Control, WT Myofibril	Abundance: F5: Control, WT Myofibril	Abundance: F6: Control, WT Myofibril	Abundance: F7: Control, WT Thick Filament	Found in Sample: [S1] F1: Sample, delta2-46 Myofibril	Found in Sample: [S3] F3: Sample, delta2-46 Myofibril	Found in Sample: [S4] F4: Sample, delta2-46 Myofibril	Found in Sample: [S2] F2: Control, WT Myofibril	Found in Sample: [S5] F5: Control, WT Myofibril	Found in Sample: [S6] F6: Control, WT Myofibril	Found in Sample: [S7] F7: Control, WT Thick Filament	Confidence (by Search Engine): Sequest HT	Percolator q-Value (by Search Engine): Sequest HT	Percolator PEP (by Search Engine): Sequest HT	XCorr (by Search Engine): Sequest HT	Top Apex RT [min]	Sequence in Protein	Positions in Protein	Peptide Group Modifications in Protein	Quan Usage
[K].NLILLQDALDK.[S]		P35416; P35415	P35416 [551-561]; P35415 [790-800]	1297405696	803201152	796907136	1349458560	750132160	787667840	173784288	High	High	High	High	High	High	High	High	0.0008329	0.0005014	2.15	57.84	K.NLILLQDALDK.S	[551-561]		Not Used
[K].SASAIAQALLSESEK.[N]		P35416; M9NDM6	P35416 [176-190]; M9NDM6 [176-190]	1239270112	698885012	686941060	1342762400	733973216	747603416	98955093	High	High	High	High	High	High	High	High	0.0008329	0.0001948	2.38	54.03	K.SASAIAQALLSESEK.N	[176-190]		Used
[K].KEEEDYIAQTLVR.[S]		P35416; M9NDM6	P35416 [197-209]; M9NDM6 [197-209]	1188388352	746890080	752608448	1191933536	706980896	728715936	103762016	High	High	High	High	High	High	High	High	0.0008329	0.0008345	2.91	39.93	K.KEEEDYIAQTLVR.S	[197-209]		Used
[R].LEEVELNAVAGSK.[R]		P35416; P35415	P35416 [488-500]; P35415 [727-739]	893777280	612879104	597264704	690226240	432634400	450055872	105834496	High	High	High	High	High	High	Peak Found	High	0.0008329	0.0003656	2.09	37.58	R.LEEVELNAVAGSK.R	[488-500]		Not Used
[R].TFVTTSTVPGSQVYIQETTR.[T]		P35416; P35415	P35416 [617-636]; P35415 [856-875]	723827008	479743736	466288160	717688656	452992808	478213096	71511030	High	High	High	High	High	High	Peak Found	High	0	1.619e-05	3.29	47.7	R.TFVTTSTVPGSQVYIQETTR.T	[617-636]		Not Used
[R].INELTTANVSLVSIK.[S]		P35416; P35415	P35416 [404-418]; P35415 [643-657]	706076288	429139104	428589280	675842560	397046112	414653312	115245488	High	High	High	High	High	High	High	High	0	8.104e-05	2.58	51.7	R.INELTTANVSLVSIK.S	[404-418]		Not Used
[R].TVELQYEEAASR.[I]		P35416; P35415	P35416 [392-403]; P35415 [631-642]	705363712	465398400	457656896		690795			High	High	High	Not Found	Peak Found	Not Found	Not Found	High	0.0008329	0.0001947	1.53	31.07	R.TVELQYEEAASR.I	[392-403]		Not Used
[R].ADTAESSLNIIR.[A]		P35416; P35415	P35416 [601-612]; P35415 [840-851]	698811712	491203904	490085984	833026688	547353600	569673536	111782240	High	High	High	High	High	High	High	High	0.0008329	0.001543	2.05	37.83	R.ADTAESSLNIIR.A	[601-612]		Not Used
[K].QTSIEIEQLNAR.[V]		P35416; P35415	P35416 [279-290]; P35415 [518-529]	571153920	342445952	344006656	553441024	330469504	348320448	78254520	High	High	Peak Found	High	Peak Found	High	Peak Found	High	0.0008329	0.0008998	2.05	37.13	K.QTSIEIEQLNAR.V	[279-290]		Not Used
[R].QLQATLDQYAVAQR.[R]		P35416; P35415	P35416 [354-367]; P35415 [593-606]	555179056	370834640	367520992	636921536	385008080	400210728	76349409	High	High	High	High	High	High	Peak Found	High	0	8.742e-05	2.95	40.27	R.QLQATLDQYAVAQR.R	[354-367]		Not Used
[R].ADEILLNFR.[A]		P35416; M9NDM6	P35416 [87-95]; M9NDM6 [87-95]	536068800	310561984	313182112	487106432	275935104	287629696	26637824	High	High	High	High	High	High	Peak Found	High	0.0008329	0.001389	2.13	51.01	R.ADEILLNFR.A	[87-95]		Used
[K].SKLEQELSVVASDYEEVSK.[E]		P35416; P35415	P35416 [419-437]; P35415 [658-676]	501097184	328085312	331344000	419419968	249709920	260181248	76000000	High	High	High	High	High	High	Peak Found	High	0	0.0001582	2.98	58.09	K.SKLEQELSVVASDYEEVSK.E	[419-437]		Not Used
[K].EVLVQCEEDQK.[N]	1xCarbamidomethyl [C6]	P35416; P35415	P35416 [540-550]; P35415 [779-789]	499816384	349930336	342801760	502941344	326252448	331560032	74036624	High	High	High	High	Peak Found	Peak Found	Peak Found	High	0.0008329	0.001298	1.35	22.45	K.EVLVQCEEDQK.N	[540-550]		Not Used
[R].IRDLELELEEEK.[R]		P35416; P35415	P35416 [510-521]; P35415 [749-760]	473478640	301829952	301441480	460094384	277533264	295098992	71448914	High	Peak Found	High	High	Peak Found	High	Peak Found	High	0.002358	0.003167	2.56	40.3	R.IRDLELELEEEK.R	[510-521]		Not Used
[K].HLEPDTVVER.[S]		P35416; M9NDM6	P35416 [116-125]; M9NDM6 [116-125]	439256960	274409504	259162176	395456320	236247680	245693648	14605996	Peak Found	High	High	High	High	High	Peak Found	High	0.003529	0.009559	1.28	24.17	K.HLEPDTVVER.S	[116-125]		Used
[R].LAGLNGELEEVR.[S]		P35416; P35415	P35416 [369-380]; P35415 [608-619]	417669600	256912448	252320384	389847360	221443440	236010672	52944080	High	High	High	High	High	High	Peak Found	High	0.0008329	0.0001866	2.37	42.16	R.LAGLNGELEEVR.S	[369-380]		Not Used
[R].QLSTLNQR.[T]		P35416; M9NDM6	P35416 [261-268]; M9NDM6 [261-268]	381387200	246864576	247235456	376208352	234641584	248382640	42763896	High	Peak Found	High	High	High	High	Peak Found	High	0.007087	0.05592	1.61	17.24	R.QLSTLNQR.T	[261-268]		Used
[K].KPHLPWVSER.[G]		P35416; M9NDM6	P35416 [48-57]; M9NDM6 [48-57]	379926824	231883996	236557472	265596208	157765312	160692180	319966	High	High	High	High	High	High	Peak Found	High	0.003318	0.006024	1.71	32.33	K.KPHLPWVSER.G	[48-57]		Used
[K].QSLQLTELQAHYEDVQR.[Q]		P35416; P35415	P35416 [337-353]; P35415 [576-592]	334904384	187405008	193536176	369749920	204690464	223257328	50348320	High	Peak Found	Peak Found	High	Peak Found	Peak Found	Peak Found	High	0.0008329	0.0005806	2.8	44.42	K.QSLQLTELQAHYEDVQR.Q	[337-353]		Not Used
[R].QLSEQEGVSQQTTTR.[V]		P35416; P35415	P35416 [572-586]; P35415 [811-825]	243489296	185194736	180281648	248107136	180236736	181014336	32695410	High	High	High	High	Peak Found	High	Peak Found	High	0.002867	0.003727	1.63	19.66	R.QLSEQEGVSQQTTTR.V	[572-586]		Not Used
[R].TVEFYADSSK.[Q]		P35416	P35416 [269-278]	230660400	159701488	161272608	230049472	150780752	162863392	32502708	High	High	High	High	High	High	Peak Found	High	0.0008329	0.0004735	1.87	27.31	R.TVEFYADSSK.Q	[269-278]		Used
[K].HVVEQVHEEQER.[I]		P35416; P35415	P35416 [455-466]; P35415 [694-705]	221476880	192317184	188713632	213711312	186644672	1.86467e+08		High	High	High	High	High	High	Not Found	High	0.0008329	0.001556	2.03	12.61	K.HVVEQVHEEQER.I	[455-466]		Not Used
[R].ELEAAEDRADTAESSLNIIR.[A]		P35416; P35415	P35416 [593-612]; P35415 [832-851]	210801776	144646544	146318864	121417176	80925328	82424840	17507870	High	High	High	High	Peak Found	Peak Found	Peak Found	High	0.0008329	0.0001747	3.11	44.36	R.ELEAAEDRADTAESSLNIIR.A	[593-612]		Not Used
[R].QYNADEIVR.[L]		P35416; M9NDM6	P35416 [70-78]; M9NDM6 [70-78]	209836800	140902656	141685760	274850528	171239328	185462096	8634823	High	Peak Found	Peak Found	High	Peak Found	Peak Found	Peak Found	High	0.00369	0.011	1.28	27.18	R.QYNADEIVR.L	[70-78]		Used
[R].RQEELEDLIKR.[D]		P35416; M9NDM6	P35416 [133-143]; M9NDM6 [133-143]	1.65958e+08	99331066	97203066	117569914	66280896	72997474	3.33715e+06	High	High	High	High	Peak Found	Peak Found	Peak Found	High	0.0009933	0.001814	2.63	35.2	R.RQEELEDLIKR.D	[133-143]		Used
[R].SSSPLDGQYR.[A]		P35416; M9NDM6	P35416 [221-230]; M9NDM6 [221-230]	164816816	124056336	122999992	283780096	204335232	215858432	40878956	High	High	High	High	High	High	Peak Found	High	0.00338	0.00684	1.15	23.58	R.SSSPLDGQYR.A	[221-230]		Used
[R].RQEELEDLIK.[R]		P35416; M9NDM6	P35416 [133-142]; M9NDM6 [133-142]	158906256	101239040	102397160	182497136	102747184	105391128	8276482	Peak Found	Peak Found	High	High	Peak Found	Peak Found	Peak Found	High	0.004575	0.02606	1.97	38.69	R.RQEELEDLIK.R	[133-142]		Used
[R].ELEAAEDR.[A]		P35416; P35415	P35416 [593-600]; P35415 [832-839]	146053088	133339376	132375728	182858960	161146352	168344032	18720608	High	High	Peak Found	High	High	High	Peak Found	High	0.00369	0.01048	1.45	13.11	R.ELEAAEDR.A	[593-600]		Not Used
[K].KQSLQLTELQAHYEDVQR.[Q]		P35416; P35415	P35416 [336-353]; P35415 [575-592]	115599908	74387120	73749928	106347376	60415358	62991474	9083341	High	High	High	High	High	High	Peak Found	High	0.0008329	0.0006231	3	39.64	K.KQSLQLTELQAHYEDVQR.Q	[336-353]		Not Used
[K].QYRPSNAVR.[Q]		P35416; M9NDM6	P35416 [61-69]; M9NDM6 [61-69]	54063432	45196000	45314652	44863436	36732236	40764564	2882572	Peak Found	High	Peak Found	Peak Found	Peak Found	Peak Found	Peak Found	High	0.004575	0.02386	1.18	12.46	K.QYRPSNAVR.Q	[61-69]		Used
[R].RLAGLNGELEEVR.[S]		P35416; P35415	P35416 [368-380]; P35415 [607-619]	38231148	22364856	25215518	33202694	19928354	21385092		High	High	High	Peak Found	Peak Found	High	Not Found	High	0.0008329	0.001375	2.52	36.93	R.RLAGLNGELEEVR.S	[368-380]		Not Used
[R].IRDLELELEEEKR.[R]		P35416; P35415	P35416 [510-522]; P35415 [749-761]	28046344	17620426	17248054	49668496	29808146	30895226	3.06757e+06	High	Peak Found	Peak Found	High	Peak Found	Peak Found	Peak Found	High	0.002867	0.003599	1.98	35.8	R.IRDLELELEEEKR.R	[510-522]		Not Used
[R].RQLSEQEGVSQQTTTR.[V]		P35416; P35415	P35416 [571-586]; P35415 [810-825]	25580420	19208402	18652406	22741290	15410284	16051012	1.84966e+06	High	Peak Found	Peak Found	High	Peak Found	High	Peak Found	High	0.002867	0.004305	1.76	17.09	R.RQLSEQEGVSQQTTTR.V	[571-586]		Not Used
[R].AHALHIELMDDR.[L]		P35416; M9NDM6	P35416 [231-242]; M9NDM6 [231-242]	24857408	13662072	14018846	28109966	15831672	16092253		High	Peak Found	Peak Found	High	Peak Found	Peak Found	Not Found	High	0.00338	0.00688	1.56	35.43	R.AHALHIELMDDR.L	[231-242]		Used
A8DYH1	CG34415, isoform C OS=Drosophila melanogaster GN=mute PE=4 SV=1	1	1	0	1739	mute	0	Peak Found	High	Peak Found	Peak Found	High	High	High
Annotated Sequence	Modifications	Protein Accessions	Positions in Master Proteins	Abundance: F1: Sample, delta2-46 Myofibril	Abundance: F3: Sample, delta2-46 Myofibril	Abundance: F4: Sample, delta2-46 Myofibril	Abundance: F2: Control, WT Myofibril	Abundance: F5: Control, WT Myofibril	Abundance: F6: Control, WT Myofibril	Abundance: F7: Control, WT Thick Filament	Found in Sample: [S1] F1: Sample, delta2-46 Myofibril	Found in Sample: [S3] F3: Sample, delta2-46 Myofibril	Found in Sample: [S4] F4: Sample, delta2-46 Myofibril	Found in Sample: [S2] F2: Control, WT Myofibril	Found in Sample: [S5] F5: Control, WT Myofibril	Found in Sample: [S6] F6: Control, WT Myofibril	Found in Sample: [S7] F7: Control, WT Thick Filament	Confidence (by Search Engine): Sequest HT	Percolator q-Value (by Search Engine): Sequest HT	Percolator PEP (by Search Engine): Sequest HT	XCorr (by Search Engine): Sequest HT	Top Apex RT [min]	Sequence in Protein	Positions in Protein	Peptide Group Modifications in Protein	Quan Usage
[R].TLIDQESVR.[D]		Q8MS31; A8DYH1	A8DYH1 [1550-1558]	628671424	424042400	422476960	1926430336	1175875456	1266274432	374216992	Peak Found	High	Peak Found	Peak Found	High	High	High	High	0.009331	0.07587	0.81	36.65	R.TLIDQESVR.D	[1550-1558]		Used
P49455	Tropomyosin-1, isoforms 33/34 OS=Drosophila melanogaster GN=Tm1 PE=2 SV=2	37	19	3	518	Tm1	15	High	High	High	High	High	High	Peak Found
Annotated Sequence	Modifications	Protein Accessions	Positions in Master Proteins	Abundance: F1: Sample, delta2-46 Myofibril	Abundance: F3: Sample, delta2-46 Myofibril	Abundance: F4: Sample, delta2-46 Myofibril	Abundance: F2: Control, WT Myofibril	Abundance: F5: Control, WT Myofibril	Abundance: F6: Control, WT Myofibril	Abundance: F7: Control, WT Thick Filament	Found in Sample: [S1] F1: Sample, delta2-46 Myofibril	Found in Sample: [S3] F3: Sample, delta2-46 Myofibril	Found in Sample: [S4] F4: Sample, delta2-46 Myofibril	Found in Sample: [S2] F2: Control, WT Myofibril	Found in Sample: [S5] F5: Control, WT Myofibril	Found in Sample: [S6] F6: Control, WT Myofibril	Found in Sample: [S7] F7: Control, WT Thick Filament	Confidence (by Search Engine): Sequest HT	Percolator q-Value (by Search Engine): Sequest HT	Percolator PEP (by Search Engine): Sequest HT	XCorr (by Search Engine): Sequest HT	Top Apex RT [min]	Sequence in Protein	Positions in Protein	Peptide Group Modifications in Protein	Quan Usage
[K].IVELEEELR.[VL]		P06754; Q6LEH1; C1C3D3; Q058U3; P49455; Q6NN28; Q8IGY1; H1UUP7	Q058U3 [190-198]; P49455 [190-198]; Q6NN28 [190-198]	5261322760	3147875632	3128686840	3427868248	1976059568	2058408560	37169044	High	High	High	High	High	High	Peak Found	High	0.0008329	0.001408	1.99	40.84	K.IVELEEELR.V	[190-198]		Used
[R].IQLLEEDLER.[S]		Q95TA3; P06754; Q6LEH1; C1C3D3; Q058U3; P49455; Q6NN28; Q8IGY1; H1UUP7; Q8IG84	Q058U3 [92-101]; P49455 [92-101]; Q6NN28 [92-101]	4637308928	2862733056	2826263040	3069499392	1778055552	1870791040	36362856	High	High	High	High	High	High	High	High	0.0008329	0.0004157	2.44	45.57	R.IQLLEEDLER.S	[92-101]		Used
[K].ALQNAESEVAALNR.[R]		Q6LEH1; Q058U3; P49455; Q6NN28; H1UUP7	Q058U3 [77-90]; P49455 [77-90]; Q6NN28 [77-90]	4050257472	2697294432	2641444128	2735068096	1680689040	1739849728	3.6578e+07	High	High	High	High	High	High	Peak Found	High	0.0008329	0.0004207	2.52	37.64	K.ALQNAESEVAALNR.R	[77-90]		Used
[K].IQTVENELDQTQEALTLVTGK.[L]		P06754; Q6LEH1; Q058U3; P49455; Q6NN28; Q8IGY1; H1UUP7	Q058U3 [50-70]; P49455 [50-70]; Q6NN28 [50-70]	3154710592	1738385792	1754425088	1932404672	1059815520	1099230944	23010081	High	High	High	High	High	High	Peak Found	High	0	1.196e-06	5.04	66.6	K.IQTVENELDQTQEALTLVTGK.L	[50-70]		Used
[R].ALVCEQEAR.[D]	1xCarbamidomethyl [C4]	P06754; Q6LEH1; Q058U3; P49455; Q6NN28; Q8IGY1; H1UUP7	Q058U3 [22-30]; P49455 [22-30]; Q6NN28 [22-30]	2536236544	1682849152	1707272576	1559808128	986998400	1043210176	16869572	High	High	High	High	High	High	Peak Found	High	0.0008329	0.001326	1.95	18.44	R.ALVCEQEAR.D	[22-30]		Used
[K].KIQTVENELDQTQEALTLVTGK.[L]		P06754; Q6LEH1; Q058U3; P49455; Q6NN28; Q8IGY1; H1UUP7	Q058U3 [49-70]; P49455 [49-70]; Q6NN28 [49-70]	2174148992	1283276240	1279319968	1277202768	692816104	737972040	1.50327e+07	High	High	High	High	High	High	Peak Found	High	0	9.2e-05	4.98	61.76	K.KIQTVENELDQTQEALTLVTGK.L	[49-70]		Used
[K].SLEVSEEK.[A]		P06754; Q6LEH1; C1C3D3; Q058U3; P49455; Q6NN28; H1UUJ7; Q8IGY1; H1UUP7	Q058U3 [206-213]; P49455 [206-213]; Q6NN28 [206-213]; H1UUJ7 [206-213]	2042978560	1788654208	1812721536	1413063040	1158710016	1278566400	16124555	High	High	High	Peak Found	Peak Found	Peak Found	Peak Found	High	0.00369	0.01057	1.13	16.41	K.SLEVSEEK.A	[206-213]		Used
[K].LSEASQAADESER.[AI]		Q95TA3; P06754; C1C3D3; Q058U3; P49455; Q6NN28; Q8IGY1; H1UUP7; Q8IG84	Q058U3 [113-125]; P49455 [113-125]; Q6NN28 [113-125]	2000202880	1498540417	1451837824	1307955968	921624192	9.6454e+08	16837032	High	High	High	High	High	High	Peak Found	High	0.0008329	0.0007491	2.07	16.25	K.LSEASQAADESER.A	[113-125]		Used
[KR].KYDEVAR.[K]		P06754; Q6LEH1; Q058U3; P49455; Q8IGY1; H1UUP7	Q058U3 [161-167]; P49455 [161-167]	1018018112	755058560	718952576	648055296	424306976	438476576	7277670	High	Peak Found	High	High	Peak Found	High	Peak Found	High	0.00449	0.02132	1.28	9.92	K.KYDEVAR.K	[161-167]		Used
[K].EVDRLEDDLIVEK.[E]		P49455	P49455 [252-264]	750979376	4.39141e+08	437944632	1200288080	691114072	735333184	23096357	High	High	High	High	High	High	Peak Found	High	0.0009933	0.002105	1.89	40.53	K.EVDRLEDDLIVEK.E	[252-264]		Used
[R].RIQLLEEDLER.[S]		Q95TA3; P06754; Q6LEH1; C1C3D3; Q058U3; P49455; Q6NN28; Q8IGY1; H1UUP7; Q8IG84	Q058U3 [91-101]; P49455 [91-101]; Q6NN28 [91-101]	5.85841e+08	347735312	348791968	419597568	231680928	243420448	2.08097e+06	High	High	High	High	High	High	Peak Found	High	0.00132	0.002521	2.74	41.53	R.RIQLLEEDLER.S	[91-101]		Used
[R].MDALENQLK.[E]		Q95TA3; P06754; Q6LEH1; Q058U3; P49455; Q8IGY1; H1UUP7; Q8IG84	Q058U3 [141-149]; P49455 [141-149]	410126080	247614224	253213504	350873568	177881200	190672976	1.94313e+06	High	Peak Found	High	Peak Found	High	High	Peak Found	High	0.001808	0.002977	1.64	30.47	R.MDALENQLK.E	[141-149]		Used
[K].GLEPFWNPR.[N]		P49455	P49455 [284-292]	370226038	223197616	219070080	743783552	4.20782e+08	438954944	12058361	High	High	High	High	High	High	Peak Found	High	0.00338	0.006875	1.8	49.5	K.GLEPFWNPR.N	[284-292]		Used
[R].IQLLEEDLERSEER.[LS]		Q95TA3; P06754; Q6LEH1; C1C3D3; Q058U3; P49455; Q6NN28; Q8IGY1; H1UUP7; Q8IG84	Q058U3 [92-105]; P49455 [92-105]; Q6NN28 [92-105]	363280256	227669040	229371808	105138768	62534196	66080568	1774403	High	High	High	High	Peak Found	Peak Found	Peak Found	High	0.00338	0.007409	1.82	42.7	R.IQLLEEDLERSEER.L	[92-105]		Used
[R].AAAEAAAAAEAEAAEAAAAAGEAGPDGAPAAPGEEK.[A]		P49455	P49455 [317-352]	246157272	157616340	152861336					High	High	High	Not Found	Not Found	Not Found	Not Found	High	0.0008329	0.000782	2.49	55.16	R.AAAEAAAAAEAEAAEAAAAAGEAGPDGAPAAPGEEK.A	[317-352]		Used
[R].KLAMVEADLER.[A]		P06754; Q6LEH1; Q058U3; P49455; Q8IGY1; H1UUP7	Q058U3 [168-178]; P49455 [168-178]	162648536	85279984	84285920	126338576	64018254	67559368		High	High	High	High	High	Peak Found	Not Found	High	0.002563	0.003313	2.35	34.46	R.KLAMVEADLER.A	[168-178]		Used
[K].LAMVEADLER.[A]		P06754; Q6LEH1; Q058U3; P49455; Q8IGY1; H1UUP7	Q058U3 [169-178]; P49455 [169-178]	114120896	54097988	55789332	110912544	53167720	54824020	100428	High	Peak Found	Peak Found	Peak Found	Peak Found	High	Peak Found	High	0.003318	0.006046	1.49	38.66	K.LAMVEADLER.A	[169-178]		Used
[R].AEKAEEEAR.[Q]		P06754; Q6LEH1; Q058U3; P49455; Q6NN28; Q8IGY1; H1UUP7	Q058U3 [36-44]; P49455 [36-44]; Q6NN28 [36-44]	84872144	96961120	93453640	49361140	52009860	52838056	274231	High	High	High	Peak Found	Peak Found	Peak Found	Peak Found	High	0.0009933	0.002144	1.74	3.05	R.AEKAEEEAR.Q	[36-44]		Used
[R].FLAEEADKKYDEVAR.[K]		P06754; Q6LEH1; P49455; Q8IGY1; H1UUP7	P49455 [153-167]	63527424	38179104	40048560	24411196	14340602	15917373		High	High	Peak Found	High	Peak Found	Peak Found	Not Found	High	0.0009933	0.001701	1.49	31.35	R.FLAEEADKKYDEVAR.K	[153-167]		Used
Q7K0H4	SD07723p OS=Drosophila melanogaster GN=stj PE=2 SV=1	1	1	0	1218	stj	0	Peak Found	Peak Found	High	Peak Found	Peak Found	Peak Found	Peak Found
Annotated Sequence	Modifications	Protein Accessions	Positions in Master Proteins	Abundance: F1: Sample, delta2-46 Myofibril	Abundance: F3: Sample, delta2-46 Myofibril	Abundance: F4: Sample, delta2-46 Myofibril	Abundance: F2: Control, WT Myofibril	Abundance: F5: Control, WT Myofibril	Abundance: F6: Control, WT Myofibril	Abundance: F7: Control, WT Thick Filament	Found in Sample: [S1] F1: Sample, delta2-46 Myofibril	Found in Sample: [S3] F3: Sample, delta2-46 Myofibril	Found in Sample: [S4] F4: Sample, delta2-46 Myofibril	Found in Sample: [S2] F2: Control, WT Myofibril	Found in Sample: [S5] F5: Control, WT Myofibril	Found in Sample: [S6] F6: Control, WT Myofibril	Found in Sample: [S7] F7: Control, WT Thick Filament	Confidence (by Search Engine): Sequest HT	Percolator q-Value (by Search Engine): Sequest HT	Percolator PEP (by Search Engine): Sequest HT	XCorr (by Search Engine): Sequest HT	Top Apex RT [min]	Sequence in Protein	Positions in Protein	Peptide Group Modifications in Protein	Quan Usage
[R].AVDQHFVR.[E]		Q95R75; Q7K0H4	Q7K0H4 [865-872]	3082676992	2750213632	2719544832	2765136128	2227000320	2452561664	222064384	Peak Found	Peak Found	High	Peak Found	Peak Found	Peak Found	Peak Found	High	0.007669	0.05922	1.37	16.19	R.AVDQHFVR.E	[865-872]		Used
Q9VWH4	Probable isocitrate dehydrogenase [NAD] subunit alpha, mitochondrial OS=Drosophila melanogaster GN=l(1)G0156 PE=2 SV=1	18	5	5	377	l(1)G0156	0	Peak Found	Peak Found	Peak Found	High	High	Peak Found	High
Annotated Sequence	Modifications	Protein Accessions	Positions in Master Proteins	Abundance: F1: Sample, delta2-46 Myofibril	Abundance: F3: Sample, delta2-46 Myofibril	Abundance: F4: Sample, delta2-46 Myofibril	Abundance: F2: Control, WT Myofibril	Abundance: F5: Control, WT Myofibril	Abundance: F6: Control, WT Myofibril	Abundance: F7: Control, WT Thick Filament	Found in Sample: [S1] F1: Sample, delta2-46 Myofibril	Found in Sample: [S3] F3: Sample, delta2-46 Myofibril	Found in Sample: [S4] F4: Sample, delta2-46 Myofibril	Found in Sample: [S2] F2: Control, WT Myofibril	Found in Sample: [S5] F5: Control, WT Myofibril	Found in Sample: [S6] F6: Control, WT Myofibril	Found in Sample: [S7] F7: Control, WT Thick Filament	Confidence (by Search Engine): Sequest HT	Percolator q-Value (by Search Engine): Sequest HT	Percolator PEP (by Search Engine): Sequest HT	XCorr (by Search Engine): Sequest HT	Top Apex RT [min]	Sequence in Protein	Positions in Protein	Peptide Group Modifications in Protein	Quan Usage
[K].FGIPQAAIDSVNTNK.[I]		Q9VWH4	Q9VWH4 [94-108]	44862392	29302734	26511062	208464752	116588048	118822416	11753421	Peak Found	Peak Found	Peak Found	High	High	Peak Found	Peak Found	High	0.0008329	0.0006865	1.56	46.94	K.FGIPQAAIDSVNTNK.I	[94-108]		Used
[K].TLYDDVDVVTIR.[E]		Q9VWH4	Q9VWH4 [151-162]	35666000	20377294	17232610	176904096	100684336	108299864	68323912	Peak Found	Peak Found	Peak Found	High	Peak Found	Peak Found	High	High	0.0008329	0.00139	1.5	50.45	K.TLYDDVDVVTIR.E	[151-162]		Used
[K].IFTAANVPIEWEAVDVTPVR.[G]		Q9VWH4	Q9VWH4 [69-88]	34931215	1.78854e+07	1.7981e+07	199305132	102860972	107489416	8.6232e+06	Peak Found	Peak Found	Peak Found	High	Peak Found	Peak Found	Peak Found	High	0.0008329	0.0005671	1.71	67.95	K.IFTAANVPIEWEAVDVTPVR.G	[69-88]		Used
[R].VAEYAFQYAK.[N]		Q9VWH4	Q9VWH4 [195-204]	25182216	15969194	16115983	121405728	69244616	74993840	41202940	Peak Found	Peak Found	Peak Found	High	Peak Found	Peak Found	Peak Found	High	0.0009933	0.002169	1.14	35.52	R.VAEYAFQYAK.N	[195-204]		Used
[K].FPEIQFEEK.[Y]		Q9VWH4	Q9VWH4 [238-246]	21118556	14251835	14484405	180291824	107044744	112202264	55211240	Peak Found	Peak Found	Peak Found	High	Peak Found	Peak Found	Peak Found	High	0.003836	0.01508	1.02	45.67	K.FPEIQFEEK.Y	[238-246]		Used
Q9VIQ8	CG10664-PA, isoform A OS=Drosophila melanogaster GN=COX4 PE=2 SV=1	20	3	3	182	CG10664; CoIV; COX4	0	Peak Found	Peak Found	Peak Found	High	High	High	High
Annotated Sequence	Modifications	Protein Accessions	Positions in Master Proteins	Abundance: F1: Sample, delta2-46 Myofibril	Abundance: F3: Sample, delta2-46 Myofibril	Abundance: F4: Sample, delta2-46 Myofibril	Abundance: F2: Control, WT Myofibril	Abundance: F5: Control, WT Myofibril	Abundance: F6: Control, WT Myofibril	Abundance: F7: Control, WT Thick Filament	Found in Sample: [S1] F1: Sample, delta2-46 Myofibril	Found in Sample: [S3] F3: Sample, delta2-46 Myofibril	Found in Sample: [S4] F4: Sample, delta2-46 Myofibril	Found in Sample: [S2] F2: Control, WT Myofibril	Found in Sample: [S5] F5: Control, WT Myofibril	Found in Sample: [S6] F6: Control, WT Myofibril	Found in Sample: [S7] F7: Control, WT Thick Filament	Confidence (by Search Engine): Sequest HT	Percolator q-Value (by Search Engine): Sequest HT	Percolator PEP (by Search Engine): Sequest HT	XCorr (by Search Engine): Sequest HT	Top Apex RT [min]	Sequence in Protein	Positions in Protein	Peptide Group Modifications in Protein	Quan Usage
[R].FREPTNEINALR.[A]		Q9VIQ8	Q9VIQ8 [65-76]	25250450	16663650	16600789	150562144	93678784	97632792	47471448	Peak Found	Peak Found	Peak Found	High	High	Peak Found	Peak Found	High	0.002799	0.003537	2.07	34.81	R.FREPTNEINALR.A	[65-76]		Used
[R].VDYPLPAVR.[F]		Q9VIQ8	Q9VIQ8 [56-64]	24768786	14435887	13531690	191656352	111658584	114109848	64646752	Peak Found	Peak Found	Peak Found	High	High	Peak Found	Peak Found	High	0.0009933	0.001858	1.91	39.4	R.VDYPLPAVR.F	[56-64]		Used
[R].IIDLEINPVTGLTSK.[W]		Q9VIQ8	Q9VIQ8 [158-172]		30780252	29516418	279725248	159940352	166489680	69495392	Not Found	Peak Found	Peak Found	High	High	High	High	High	0	8.586e-05	1.95	60.4	R.IIDLEINPVTGLTSK.W	[158-172]		Used
A8DYP0	Unc-89, isoform C OS=Drosophila melanogaster GN=Unc-89 PE=4 SV=1	9	27	0	4218	Unc-89	0	High	High	High	High	High	High	Peak Found
Annotated Sequence	Modifications	Protein Accessions	Positions in Master Proteins	Abundance: F1: Sample, delta2-46 Myofibril	Abundance: F3: Sample, delta2-46 Myofibril	Abundance: F4: Sample, delta2-46 Myofibril	Abundance: F2: Control, WT Myofibril	Abundance: F5: Control, WT Myofibril	Abundance: F6: Control, WT Myofibril	Abundance: F7: Control, WT Thick Filament	Found in Sample: [S1] F1: Sample, delta2-46 Myofibril	Found in Sample: [S3] F3: Sample, delta2-46 Myofibril	Found in Sample: [S4] F4: Sample, delta2-46 Myofibril	Found in Sample: [S2] F2: Control, WT Myofibril	Found in Sample: [S5] F5: Control, WT Myofibril	Found in Sample: [S6] F6: Control, WT Myofibril	Found in Sample: [S7] F7: Control, WT Thick Filament	Confidence (by Search Engine): Sequest HT	Percolator q-Value (by Search Engine): Sequest HT	Percolator PEP (by Search Engine): Sequest HT	XCorr (by Search Engine): Sequest HT	Top Apex RT [min]	Sequence in Protein	Positions in Protein	Peptide Group Modifications in Protein	Quan Usage
[K].TNTEPAFLVSLK.[D]		A8DYP0; Q59E65	A8DYP0 [1119-1130]	123854376	72533696	71861984	172978336	99052072	102020008	12253808	Peak Found	Peak Found	Peak Found	High	High	Peak Found	Peak Found	High	0.0009933	0.001749	1.75	51.8	K.TNTEPAFLVSLK.D	[1119-1130]		Used
[R].LLLYSPEER.[M]		A8DYP0; Q7K4Z6; Q59E65	A8DYP0 [3420-3428]	111658824	66202608	69300472	169027152	93961440	97257224	11827754	High	Peak Found	Peak Found	High	High	High	Peak Found	High	0.00369	0.01229	1.5	39.85	R.LLLYSPEER.M	[3420-3428]		Used
[R].GLLLSWNPSVPLTPR.[Y]		A8DYP0; Q59E65	A8DYP0 [2849-2863]	108430856	59128612	59370984	126835792	68433088	70487976	9803788	High	High	Peak Found	High	Peak Found	Peak Found	Peak Found	High	0.0008329	0.001016	1.15	66.79	R.GLLLSWNPSVPLTPR.Y	[2849-2863]		Used
[K].ADETATEEAPQFVSALR.[D]		A8DYP0; Q59E65	A8DYP0 [2510-2526]	102302786	64921018	61818396	145097422	87287904	88779398	1.20587e+07	High	Peak Found	Peak Found	High	Peak Found	Peak Found	Peak Found	High	0.00338	0.007751	1.21	48.3	K.ADETATEEAPQFVSALR.D	[2510-2526]		Used
[K].SGAPPPLSEGPIISR.[M]		A8DYP0; Q59E65	A8DYP0 [2830-2844]	98803936	61049852	61750864	141607248	84930464	87026144	10762748	High	Peak Found	Peak Found	High	High	High	Peak Found	High	0.002867	0.004261	1.04	40.77	K.SGAPPPLSEGPIISR.M	[2830-2844]		Used
[K].VLNTVAGGPTPTQLLR.[S]		A8DYP0; Q7K4Z6; Q8MT81; Q59E65	A8DYP0 [4191-4206]	97564296	58276992	61552000	146831552	88256528	93538080	1.21399e+06	High	Peak Found	High	High	Peak Found	Peak Found	Peak Found	High	0.002867	0.004627	1.51	47.83	K.VLNTVAGGPTPTQLLR.S	[4191-4206]		Used
[K].DFDIERPPHDGLAQAPQFLLR.[E]		A8DYP0; Q59E65	A8DYP0 [2957-2977]	88902080	50512556	57824200	117339960	68746416	72833144	9340249	High	High	High	High	High	High	Peak Found	High	0.0009933	0.002471	2.01	58.4	K.DFDIERPPHDGLAQAPQFLLR.E	[2957-2977]		Used
[K].LEVQSLDLVDAGEYK.[V]		A8DYP0; Q59E65	A8DYP0 [1873-1887]	86502424	52548240	53418940	128832112	72970320	73136984	10495610	High	Peak Found	Peak Found	High	High	Peak Found	Peak Found	High	0.003529	0.009853	1.34	53.09	K.LEVQSLDLVDAGEYK.V	[1873-1887]		Used
[R].KPILTQGPGLK.[D]		A8DYP0; Q59E65	A8DYP0 [1913-1923]	65791612	36564784	36039072	80604064	43706076	43081024	6386006	High	Peak Found	Peak Found	Peak Found	Peak Found	Peak Found	Peak Found	High	0.002867	0.003607	1.48	26.89	R.KPILTQGPGLK.D	[1913-1923]		Used
[K].FGVSDPSPYTQTYR.[Q]		A8DYP0; Q59E65	A8DYP0 [2913-2926]	64935484	44067700	43295268	94658856	57114544	62513640	7.90887e+06	Peak Found	Peak Found	Peak Found	High	Peak Found	Peak Found	Peak Found	High	0.003836	0.01492	0.98	38.18	K.FGVSDPSPYTQTYR.Q	[2913-2926]		Used
[K].TQNFFEGIYDAASSDTSLR.[N]		A8DYP0; Q59E65	A8DYP0 [801-819]	63204040	34988024	35748720	83016264	44075328	44787964	7.79117e+06	Peak Found	Peak Found	Peak Found	High	Peak Found	Peak Found	Peak Found	High	0.001545	0.00272	1.19	65.85	K.TQNFFEGIYDAASSDTSLR.N	[801-819]		Used
[K].ATNFIGETTSTCK.[V]	1xCarbamidomethyl [C12]	A8DYP0; Q59E65	A8DYP0 [1771-1783]	59443800	43124492	40992028	82194648	56543896	55590544	7.46313e+06	Peak Found	Peak Found	Peak Found	High	Peak Found	High	Peak Found	High	0.0008329	0.0009254	1.81	29.37	K.ATNFIGETTSTCK.V	[1771-1783]		Used
[K].SHQGELSLSGIAEYR.[K]		A8DYP0; Q59E65	A8DYP0 [1898-1912]	57532212	38175600	37342604	87566424	54920560	59038388	5569980	High	Peak Found	Peak Found	High	Peak Found	Peak Found	Peak Found	High	0.001545	0.002596	1.92	42.71	K.SHQGELSLSGIAEYR.K	[1898-1912]		Used
[R].DFLHIFTPPVK.[K]		A8DYP0; Q59E65	A8DYP0 [853-863]	57274180	34355320	33875376	84685176	47383884	48796604	1.76548e+06	Peak Found	Peak Found	Peak Found	High	High	Peak Found	Peak Found	High	0.004575	0.02359	1.12	61.01	R.DFLHIFTPPVK.K	[853-863]		Used
[R].FLIDIEPNGLLR.[L]		A8DYP0; Q59E65	A8DYP0 [2763-2774]	56615388	31869302	32734242	65585344	34404824	35770908	6937330	High	Peak Found	Peak Found	High	Peak Found	Peak Found	Peak Found	High	0.006181	0.04577	0.77	67.16	R.FLIDIEPNGLLR.L	[2763-2774]		Used
[K].ITDITCSAGETIK.[M]	1xCarbamidomethyl [C6]	A8DYP0; Q59E65	A8DYP0 [1412-1424]	52223520	35755476	33826676	71288488	45619312	47013288	6955032	High	Peak Found	Peak Found	Peak Found	Peak Found	Peak Found	Peak Found	High	0.002358	0.003194	1.06	31.55	K.ITDITCSAGETIK.M	[1412-1424]		Used
[R].IENYYLTLNLAR.[T]		A8DYP0; Q59E65	A8DYP0 [1749-1760]	51973036	30121482	30115742	64626944	37002272	38377196	8652096	High	Peak Found	Peak Found	High	Peak Found	Peak Found	Peak Found	High	0.00338	0.008385	0.81	55.24	R.IENYYLTLNLAR.T	[1749-1760]		Used
[K].VSDFGLSR.[K]		A8DYP0; Q7K4Z6; Q59E65	A8DYP0 [3324-3331]	47574172	32945902	32431582	103115256	65381044	67996192	6052182	High	Peak Found	Peak Found	High	Peak Found	Peak Found	Peak Found	High	0.002867	0.005138	0.99	29.69	K.VSDFGLSR.K	[3324-3331]		Used
[K].LEAQVTGFPAPEVK.[W]		A8DYP0; Q59E65	A8DYP0 [2337-2350]	33510830	23118264	21222870	68255792	42361500	43847900	4.91982e+06	Peak Found	Peak Found	Peak Found	High	Peak Found	Peak Found	Peak Found	High	0.003318	0.006325	1.12	44.38	K.LEAQVTGFPAPEVK.W	[2337-2350]		Used
[K].FLKPITSQTVVVGEPLK.[L]		A8DYP0; Q59E65	A8DYP0 [2320-2336]	24698682	14883657	15188035	54413008	31168630	32602286	3.69953e+06	Peak Found	Peak Found	Peak Found	High	High	High	Peak Found	High	0.00369	0.0127	1.13	47.76	K.FLKPITSQTVVVGEPLK.L	[2320-2336]		Used
[K].YTVSSDGNAYTLK.[I]		A8DYP0; Q59E65	A8DYP0 [1552-1564]	24344352	15363620	17592062	54162172	27782832	28841314	5.33474e+06	Peak Found	Peak Found	Peak Found	High	Peak Found	Peak Found	Peak Found	High	0.00338	0.007751	0.7	31.74	K.YTVSSDGNAYTLK.I	[1552-1564]		Used
[K].RPYTEDCLEHR.[W]	1xCarbamidomethyl [C7]	A8DYP0; Q7K4Z6; Q8MT81; Q59E65	A8DYP0 [4139-4149]	23670032	15318896	16427009	37766680	24579586	25011804	2.53368e+06	Peak Found	Peak Found	Peak Found	High	High	Peak Found	Peak Found	High	0.00369	0.01136	1.24	17.92	K.RPYTEDCLEHR.W	[4139-4149]		Used
[K].VLVHGVPLPTIEWFK.[D]		A8DYP0; Q59E65	A8DYP0 [2134-2148]	20064754	22255414	21958022	52688876	27932484	29592162	3.74992e+06	Peak Found	Peak Found	Peak Found	High	Peak Found	Peak Found	Peak Found	High	0.003318	0.006365	1.26	68.27	K.VLVHGVPLPTIEWFK.D	[2134-2148]		Used
[R].GTSYDSTVER.[S]		A8DYP0; Q59E65	A8DYP0 [934-943]	18895568	13660787	14597838	28649908	19332594	20848492	3.05207e+06	Peak Found	Peak Found	Peak Found	High	Peak Found	Peak Found	Peak Found	High	0.004575	0.02821	0.73	16.36	R.GTSYDSTVER.S	[934-943]		Used
[R].FEPALHFDVGVYK.[V]		A8DYP0; Q7K4Z6; Q8MT81; Q59E65	A8DYP0 [3714-3726]	17362620	40178932	27413870	90366976	58452492	62214388	2.44235e+06	Peak Found	Peak Found	Peak Found	High	Peak Found	Peak Found	Peak Found	High	0.00338	0.007803	1.67	52.66	R.FEPALHFDVGVYK.V	[3714-3726]		Used
[K].VCEPVVFTADPAPEIVLLK.[D]	1xCarbamidomethyl [C2]	A8DYP0; Q59E65	A8DYP0 [1933-1951]				110029552	55168300	56609452	6.12795e+06	Not Found	Not Found	Not Found	High	Peak Found	Peak Found	Peak Found	High	0.004575	0.02361	0.58	69.47	K.VCEPVVFTADPAPEIVLLK.D	[1933-1951]		Used
[K].EVEALVATEIR.[E]		A8DYP0; Q59E65	A8DYP0 [593-603]								Not Found	Not Found	Not Found	High	Not Found	Not Found	Not Found	High	0.003836	0.0149	1.28		K.EVEALVATEIR.E	[593-603]		Not Used
P84040	Histone H4 OS=Drosophila melanogaster GN=His4 PE=1 SV=2	39	4	4	103	His4r; His4:CG33893; His4:CG33887; His4:CG33897; His4:CG33885; His4:CG33901; His4:CG33871; His4:CG33909; His4:CG33891; His4:CG31611; His4:CG33905; His4:CG33907; His4:CG33883; His4:CG33875; His4:CG33889; His4:CG33873; His4:CG33903; His4:CG33899; His4:CG33895; His4:CG33869; His4:CG33881; His4:CG33877; His4:CG33879	0	High	High	High	High	High	High	Peak Found
Annotated Sequence	Modifications	Protein Accessions	Positions in Master Proteins	Abundance: F1: Sample, delta2-46 Myofibril	Abundance: F3: Sample, delta2-46 Myofibril	Abundance: F4: Sample, delta2-46 Myofibril	Abundance: F2: Control, WT Myofibril	Abundance: F5: Control, WT Myofibril	Abundance: F6: Control, WT Myofibril	Abundance: F7: Control, WT Thick Filament	Found in Sample: [S1] F1: Sample, delta2-46 Myofibril	Found in Sample: [S3] F3: Sample, delta2-46 Myofibril	Found in Sample: [S4] F4: Sample, delta2-46 Myofibril	Found in Sample: [S2] F2: Control, WT Myofibril	Found in Sample: [S5] F5: Control, WT Myofibril	Found in Sample: [S6] F6: Control, WT Myofibril	Found in Sample: [S7] F7: Control, WT Thick Filament	Confidence (by Search Engine): Sequest HT	Percolator q-Value (by Search Engine): Sequest HT	Percolator PEP (by Search Engine): Sequest HT	XCorr (by Search Engine): Sequest HT	Top Apex RT [min]	Sequence in Protein	Positions in Protein	Peptide Group Modifications in Protein	Quan Usage
[K].VFLENVIR.[D]		P84040	P84040 [61-68]	759046848	458560224	458627008	694594368	398096320	418768416	57049304	High	High	High	High	High	High	Peak Found	High	0.002867	0.004391	1.28	47.43	K.VFLENVIR.D	[61-68]		Used
[R].DNIQGITKPAIR.[R]		P84040	P84040 [25-36]	756187680	441747136	435307440	514633792	294744064	310077824	51677436	High	High	High	High	High	High	Peak Found	High	0.002867	0.003614	1.83	30.23	R.DNIQGITKPAIR.R	[25-36]		Used
[R].ISGLIYEETR.[G]		P84040	P84040 [47-56]	443775904	292464736	291076544	402412992	266601264	277125696	40968604	High	High	High	High	High	High	Peak Found	High	0.0008329	0.001014	2.09	36.31	R.ISGLIYEETR.G	[47-56]		Used
[R].DAVTYTEHAK.[R]		P84040	P84040 [69-78]	234975040	151602544	151317296	205751024	132246784	129009840	14759769	High	Peak Found	Peak Found	High	Peak Found	Peak Found	Peak Found	High	0.003239	0.005603	1.36	15.32	R.DAVTYTEHAK.R	[69-78]		Used
P18091	Alpha-actinin, sarcomeric OS=Drosophila melanogaster GN=Actn PE=1 SV=2	38	32	0	924	Actn	0	High	High	High	High	High	High	Peak Found
Annotated Sequence	Modifications	Protein Accessions	Positions in Master Proteins	Abundance: F1: Sample, delta2-46 Myofibril	Abundance: F3: Sample, delta2-46 Myofibril	Abundance: F4: Sample, delta2-46 Myofibril	Abundance: F2: Control, WT Myofibril	Abundance: F5: Control, WT Myofibril	Abundance: F6: Control, WT Myofibril	Abundance: F7: Control, WT Thick Filament	Found in Sample: [S1] F1: Sample, delta2-46 Myofibril	Found in Sample: [S3] F3: Sample, delta2-46 Myofibril	Found in Sample: [S4] F4: Sample, delta2-46 Myofibril	Found in Sample: [S2] F2: Control, WT Myofibril	Found in Sample: [S5] F5: Control, WT Myofibril	Found in Sample: [S6] F6: Control, WT Myofibril	Found in Sample: [S7] F7: Control, WT Thick Filament	Confidence (by Search Engine): Sequest HT	Percolator q-Value (by Search Engine): Sequest HT	Percolator PEP (by Search Engine): Sequest HT	XCorr (by Search Engine): Sequest HT	Top Apex RT [min]	Sequence in Protein	Positions in Protein	Peptide Group Modifications in Protein	Quan Usage
[R].ILAADKPYILPDELR.[R]		P18091; M9MS06; F0JAG6; M9PGA7	P18091 [867-881]	301024568	173617964	174110092	865158768	489016760	509169312	8.62028e+06	High	High	High	High	High	High	Peak Found	High	0.0008329	0.0001983	2.52	50.3	R.ILAADKPYILPDELR.R	[867-881]		Used
[K].DNPLENLNTAFDVAEK.[Y]		P18091; M9MS06; F0JAG6; M9PGA7	P18091 [202-217]	233126546	141819422	140199012	713665888	398956960	402713656	648858	High	Peak Found	Peak Found	High	High	High	Peak Found	High	0.0008329	0.000179	2.47	61.04	K.DNPLENLNTAFDVAEK.Y	[202-217]		Used
[R].LSNRPAYLPTEGK.[T]		P18091; M9MS06; F0JAG6; M9PGA7	P18091 [379-391]	226658736	130575960	128977392	644043216	362066464	376336184	7.21241e+06	High	High	High	High	High	High	Peak Found	High	0.0009933	0.002309	2.26	27.36	R.LSNRPAYLPTEGK.T	[379-391]		Used
[K].ANIVGPWIER.[Q]		P18091; M9MS06; F0JAG6; M9PGA7	P18091 [671-680]	225014576	137581760	135710816	663995392	385223232	399533568	9268550	High	High	High	High	High	High	Peak Found	High	0.003318	0.006015	1.62	46.84	K.ANIVGPWIER.Q	[671-680]		Used
[R].NINEVENQILTR.[D]		P18091; M9MS06; F0JAG6; M9PGA7	P18091 [759-770]	210066032	138411968	132275896	606902464	360392192	374289856	8057668	High	High	High	High	High	High	Peak Found	High	0.0008329	0.0002953	2.36	42.64	R.NINEVENQILTR.D	[759-770]		Used
[R].ESTDTDTAEQVIDSFR.[I]		P18091; M9MS06; F0JAG6; M9PGA7	P18091 [851-866]	207200826	122028510	119223115	592949528	335409848	341445256	6.53144e+06	High	Peak Found	High	High	High	High	Peak Found	High	0	1.163e-05	3.32	54	R.ESTDTDTAEQVIDSFR.I	[851-866]		Used
[R].EGLLDPAWEK.[Q]		P18091; M9MS06; F0JAG6; M9PGA7	P18091 [25-34]	180335680	110014864	107648568	561791936	328491360	345116224	6374126	High	Peak Found	Peak Found	High	High	High	Peak Found	High	0.002799	0.003479	1.23	46.36	R.EGLLDPAWEK.Q	[25-34]		Used
[K].NVNVQNFHLSFK.[D]		P18091; M9MS06; F0JAG6; M9PGA7	P18091 [166-177]	155099136	86437354	85919272	506169376	269225040	283326472	2.11659e+06	Peak Found	Peak Found	Peak Found	High	High	High	Peak Found	High	0.0009933	0.001717	1.76	47.07	K.NVNVQNFHLSFK.D	[166-177]		Used
[R].DQTLANELR.[K]		P18091; M9MS06; F0JAG6; M9PGA7	P18091 [647-655]	153154704	96409024	95697376	396407168	259842896	267135472	4651822	Peak Found	High	High	High	High	High	Peak Found	High	0.001808	0.003016	1.94	30.16	R.DQTLANELR.K	[647-655]		Used
[K].GISQEQLNEFR.[S]		P18091; M9MS06; F0JAG6; M9PGA7	P18091 [774-784]	153044176	103525560	102814536	423850784	278491136	292458368	5.87235e+06	High	High	High	High	High	High	Peak Found	High	0.0008329	0.0007547	2.15	36.04	K.GISQEQLNEFR.S	[774-784]		Used
[R].LGALTQR.[R]		P18091; M9MS06; F0JAG6; M9PGA7	P18091 [518-524]	145392976	94729104	93787912	454271360	275172160	301853408	4556810	Peak Found	Peak Found	Peak Found	High	High	Peak Found	Peak Found	High	0.00369	0.01069	1.58	18.24	R.LGALTQR.R	[518-524]		Used
[K].DGLAFCALIHR.[H]	1xCarbamidomethyl [C6]	P18091; M9MS06; F0JAG6; M9PGA7	P18091 [178-188]	133678052	76015850	75648516	421354272	229549176	241175024	3.90054e+06	High	Peak Found	Peak Found	High	High	High	Peak Found	High	0.003053	0.005231	1.87	51.24	K.DGLAFCALIHR.H	[178-188]		Used
[R].HRPDLIDYAK.[L]		P18091; M9MS06; F0JAG6; M9PGA7	P18091 [189-198]	132606760	82465136	86508488	374140928	225214816	244153424		Peak Found	Peak Found	Peak Found	High	High	Peak Found	Not Found	High	0.00338	0.006733	1.22	27.04	R.HRPDLIDYAK.L	[189-198]		Used
[K].IDILHLEFAK.[R]		P18091; M9MS06; F0JAG6; M9PGA7	P18091 [539-548]	1.31263e+08	83189704	81759352	400810016	225628528	250354352	13946382	High	Peak Found	Peak Found	Peak Found	High	High	Peak Found	High	0.002563	0.003314	1.62	56.44	K.IDILHLEFAK.R	[539-548]		Used
[K].EGLLLWCQR.[K]	1xCarbamidomethyl [C7]	P18091; M9MS06; F0JAG6; M9PGA7	P18091 [151-159]	125044104	80737728	81238200	328246592	198941520	209634864	4.93298e+06	Peak Found	Peak Found	High	High	High	High	Peak Found	High	0.003053	0.005302	1.87	52.33	K.EGLLLWCQR.K	[151-159]		Used
[K].AGTAIDNIEEDFR.[N]		P18091; M9MS06; F0JAG6; M9PGA7	P18091 [51-63]	123874528	73566480	73611160	341731200	197371808	206201136	4890314	High	Peak Found	Peak Found	High	High	High	Peak Found	High	0.0008329	0.0002272	2.19	49.55	K.AGTAIDNIEEDFR.N	[51-63]		Used
[K].LETNFNTLQTK.[L]		P18091; M9MS06; F0JAG6; M9PGA7	P18091 [366-376]	118447608	76214120	73430960	398198944	248319552	251845840	6402019	Peak Found	Peak Found	Peak Found	High	Peak Found	Peak Found	Peak Found	High	0.0008329	0.001445	1.06	33.94	K.LETNFNTLQTK.L	[366-376]		Used
[K].TVSDISNSWK.[G]		P18091; M9MS06; F0JAG6; M9PGA7	P18091 [392-401]	112581616	71287680	70948872	314259616	192144048	210400912	4.13446e+06	Peak Found	Peak Found	Peak Found	High	High	Peak Found	Peak Found	High	0.003318	0.006042	1.38	30.66	K.TVSDISNSWK.G	[392-401]		Used
[R].VGWEQLLTSINR.[N]		P18091; M9MS06; F0JAG6; M9PGA7	P18091 [747-758]	99281880	53382044	52972020	493213056	258142128	264542154	2.9463e+06	High	High	Peak Found	High	High	High	Peak Found	High	0.0008329	0.0003509	1.5	65.08	R.VGWEQLLTSINR.N	[747-758]		Used
[R].LASDLLEWIR.[R]		P18091; M9MS06; F0JAG6; M9PGA7	P18091 [314-323]	98287816	53937724	53896512	358827904	186765088	196692736	2575628	High	Peak Found	Peak Found	High	High	High	Peak Found	High	0	0.000127	2.1	66.26	R.LASDLLEWIR.R	[314-323]		Used
[R].QGDLDFQR.[I]		P18091; M9MS06; F0JAG6; M9PGA7	P18091 [819-826]	92072336	58815656	58682912	288760160	173086112	185013264	3.24025e+06	Peak Found	Peak Found	Peak Found	High	High	Peak Found	Peak Found	High	0.005495	0.03847	1.2	25.27	R.QGDLDFQR.I	[819-826]		Used
[K].TFTAWCNSHLR.[K]	1xCarbamidomethyl [C6]	P18091; M9MS06; F0JAG6; M9PGA7	P18091 [39-49]	85497340	51229000	52630296	242543296	144837712	152993468	1.29833e+06	High	High	Peak Found	High	High	High	Peak Found	High	0.0009933	0.002359	1.58	34.56	K.TFTAWCNSHLR.K	[39-49]		Used
[R].ICDQWDR.[L]	1xCarbamidomethyl [C2]	P18091; M9MS06; F0JAG6; M9PGA7	P18091 [511-517]	68633528	52455248	50325356	181571840	127771200	138644144	2953161	Peak Found	Peak Found	Peak Found	High	Peak Found	High	Peak Found	High	0.00338	0.008291	1.01	23.32	R.ICDQWDR.L	[511-517]		Used
[R].TALDEAER.[I]		P18091; M9MS06; F0JAG6; M9PGA7	P18091 [527-534]	66586428	49304344	49246964	205134352	147001040	1.53514e+08	2.91093e+06	Peak Found	High	High	High	High	High	Peak Found	High	0.00369	0.01433	1.55	15.95	R.TALDEAER.I	[527-534]		Used
[K].SCLVSLGYSIGK.[D]	1xCarbamidomethyl [C2]	P18091; M9MS06; F0JAG6; M9PGA7	P18091 [805-816]	51609584	33357078	33852352	178967920	109156088	114939576	1.45947e+06	High	Peak Found	Peak Found	High	High	High	Peak Found	High	0.0008329	0.0006969	1.65	47.29	K.SCLVSLGYSIGK.D	[805-816]		Used
[R].LKEYEQAVYAYKPNIEELEK.[I]		P18091; M9MS06; F0JAG6; M9PGA7	P18091 [703-722]	48983700	32517022	33481332	240614640	149227088	155754208		Peak Found	Peak Found	Peak Found	High	Peak Found	Peak Found	Not Found	High	0.0009933	0.001696	1.59	47.18	R.LKEYEQAVYAYKPNIEELEK.I	[703-722]		Used
[R].KAGTAIDNIEEDFR.[N]		P18091; M9MS06; F0JAG6; M9PGA7	P18091 [50-63]	30665048	21548850	21757896	101079824	63839868	67148664	1.47748e+06	Peak Found	High	Peak Found	High	Peak Found	High	Peak Found	High	0.00338	0.007383	1.57	43.56	R.KAGTAIDNIEEDFR.N	[50-63]		Used
[R].AAPFNNWLDGTR.[E]		P18091; M9MS06; F0JAG6; M9PGA7	P18091 [550-561]	27178698	15308455	14610037	167524016	96677936	98191584		Peak Found	Peak Found	Peak Found	High	Peak Found	Peak Found	Not Found	High	0.00338	0.007724	1	50.12	R.AAPFNNWLDGTR.E	[550-561]		Used
[K].ATLGEADKEFNLIVNLVR.[E]		P18091; M9MS06; F0JAG6; M9PGA7	P18091 [588-605]	16354631	30891512	30932948	163483488	86203976	92804552	7064384	Peak Found	Peak Found	Peak Found	High	High	Peak Found	Peak Found	High	0.002867	0.004055	1.73	71.86	K.ATLGEADKEFNLIVNLVR.E	[588-605]		Used
[K].KHEAFESDLAAHQDR.[V]		P18091; D3DMU2; M9MS06; F0JAG6; M9PGA7	P18091 [468-482]	15322331	11993249	10459434	78165992	50783784	56553124		Peak Found	Peak Found	Peak Found	High	High	High	Not Found	High	0.003673	0.0103	2.07	19.89	K.KHEAFESDLAAHQDR.V	[468-482]		Used
[K].HEAFESDLAAHQDR.[V]		P18091; D3DMU2; M9MS06; F0JAG6; M9PGA7	P18091 [469-482]	12657269	9002167	9338761	61054868	40539488	43703708	338489	Peak Found	Peak Found	Peak Found	High	High	Peak Found	Peak Found	High	0.0009933	0.002105	2.19	23.56	K.HEAFESDLAAHQDR.V	[469-482]		Used
[R].ELPPDQAEYCIQR.[M]	1xCarbamidomethyl [C10]	P18091; M9MS06; F0JAG6; M9PGA7	P18091 [883-895]		82350888	41865472	386836352	242290416	256712232	1.14077e+06	Not Found	Peak Found	Peak Found	High	Peak Found	Peak Found	Peak Found	High	0.00338	0.006974	1.02	34.07	R.ELPPDQAEYCIQR.M	[883-895]		Used
Q94920	Voltage-dependent anion-selective channel OS=Drosophila melanogaster GN=porin PE=1 SV=3	15	3	3	282	porin	0	High	Peak Found	Peak Found	High	High	Peak Found	Peak Found
Annotated Sequence	Modifications	Protein Accessions	Positions in Master Proteins	Abundance: F1: Sample, delta2-46 Myofibril	Abundance: F3: Sample, delta2-46 Myofibril	Abundance: F4: Sample, delta2-46 Myofibril	Abundance: F2: Control, WT Myofibril	Abundance: F5: Control, WT Myofibril	Abundance: F6: Control, WT Myofibril	Abundance: F7: Control, WT Thick Filament	Found in Sample: [S1] F1: Sample, delta2-46 Myofibril	Found in Sample: [S3] F3: Sample, delta2-46 Myofibril	Found in Sample: [S4] F4: Sample, delta2-46 Myofibril	Found in Sample: [S2] F2: Control, WT Myofibril	Found in Sample: [S5] F5: Control, WT Myofibril	Found in Sample: [S6] F6: Control, WT Myofibril	Found in Sample: [S7] F7: Control, WT Thick Filament	Confidence (by Search Engine): Sequest HT	Percolator q-Value (by Search Engine): Sequest HT	Percolator PEP (by Search Engine): Sequest HT	XCorr (by Search Engine): Sequest HT	Top Apex RT [min]	Sequence in Protein	Positions in Protein	Peptide Group Modifications in Protein	Quan Usage
[K].LTTNNFALGYTTK.[D]		Q94920	Q94920 [163-175]	34428236	17010780	18439268	142743744	79994912	85848752	68687104	Peak Found	Peak Found	Peak Found	Peak Found	High	Peak Found	Peak Found	High	0.003836	0.0153	1	40.87	K.LTTNNFALGYTTK.D	[163-175]		Used
[K].YQLDDDASVR.[A]		Q94920	Q94920 [224-233]	30872902	20721408	20143236	141631296	87010120	94757176	43416428	High	Peak Found	Peak Found	High	Peak Found	Peak Found	Peak Found	High	0.00338	0.007571	1.16	26.85	K.YQLDDDASVR.A	[224-233]		Used
[K].TSSGIEFNTAGHSNQESGK.[V]		Q94920	Q94920 [34-52]	11584199	9444397	9083539	55983472	40275232	44960020	15099975	Peak Found	Peak Found	Peak Found	High	Peak Found	Peak Found	Peak Found	High	0.00338	0.00722	1.1	22.89	K.TSSGIEFNTAGHSNQESGK.V	[34-52]		Used
H1UUJ7	FI17819p1 OS=Drosophila melanogaster GN=Tm2-RC PE=2 SV=1	47	16	15	284	Tm2	0	High	High	High	High	High	High	Peak Found
Annotated Sequence	Modifications	Protein Accessions	Positions in Master Proteins	Abundance: F1: Sample, delta2-46 Myofibril	Abundance: F3: Sample, delta2-46 Myofibril	Abundance: F4: Sample, delta2-46 Myofibril	Abundance: F2: Control, WT Myofibril	Abundance: F5: Control, WT Myofibril	Abundance: F6: Control, WT Myofibril	Abundance: F7: Control, WT Thick Filament	Found in Sample: [S1] F1: Sample, delta2-46 Myofibril	Found in Sample: [S3] F3: Sample, delta2-46 Myofibril	Found in Sample: [S4] F4: Sample, delta2-46 Myofibril	Found in Sample: [S2] F2: Control, WT Myofibril	Found in Sample: [S5] F5: Control, WT Myofibril	Found in Sample: [S6] F6: Control, WT Myofibril	Found in Sample: [S7] F7: Control, WT Thick Filament	Confidence (by Search Engine): Sequest HT	Percolator q-Value (by Search Engine): Sequest HT	Percolator PEP (by Search Engine): Sequest HT	XCorr (by Search Engine): Sequest HT	Top Apex RT [min]	Sequence in Protein	Positions in Protein	Peptide Group Modifications in Protein	Quan Usage
[K].LLTATESEVATQNR.[K]		H1UUJ7	H1UUJ7 [77-90]	4095109440	2629965856	2605131168	2659513696	1616569936	1644369856	27071323	High	High	High	High	High	High	Peak Found	High	0.0008329	0.0002783	2.45	29.55	K.LLTATESEVATQNR.K	[77-90]		Used
[K].LLEATQSADENNR.[M]		H1UUJ7	H1UUJ7 [113-125]	2585921964	1.77968e+09	1808639564	1495908748	1016662084	1042795456	2.22747e+07	High	High	High	High	High	High	Peak Found	High	0.0008329	0.0003982	2.18	20.62	K.LLEATQSADENNR.M	[113-125]		Used
[K].VQQIEEDLEKSEER.[S]		H1UUJ7	H1UUJ7 [92-105]	2086426624	1352036128	1305099968	1070369920	654553664	679165040	1.26937e+07	High	High	High	High	High	High	Peak Found	High	0.0008329	0.0002996	2.46	31.46	K.VQQIEEDLEKSEER.S	[92-105]		Used
[K].SLEVSEEK.[A]		P06754; Q6LEH1; C1C3D3; Q058U3; P49455; Q6NN28; H1UUJ7; Q8IGY1; H1UUP7	Q058U3 [206-213]; P49455 [206-213]; Q6NN28 [206-213]; H1UUJ7 [206-213]	2042978560	1788654208	1812721536	1413063040	1158710016	1278566400	16124555	High	High	High	Peak Found	Peak Found	Peak Found	Peak Found	High	0.00369	0.01057	1.13	16.41	K.SLEVSEEK.A	[206-213]		Not Used
[R].ADKLNEEVR.[D]		H1UUJ7	H1UUJ7 [36-44]	1599055168	1121658080	1148999232	948303120	633791984	664306384	1.02284e+07	High	Peak Found	High	High	Peak Found	Peak Found	Peak Found	High	0.003673	0.01008	1.33	14.33	R.ADKLNEEVR.D	[36-44]		Used
[R].KLAFVEDELEVAEDR.[V]		H1UUJ7	H1UUJ7 [168-182]	1523634128	883405792	885500176	993871568	550039712	5.73706e+08	1.84938e+07	High	High	High	High	High	High	Peak Found	High	0.0008329	0.0002597	3.37	50.67	R.KLAFVEDELEVAEDR.V	[168-182]		Used
[R].KVQQIEEDLEKSEER.[S]		H1UUJ7	H1UUJ7 [91-105]	1265282752	767217072	762000912	685459760	394477832	418863120		High	High	High	High	High	High	Not Found	High	0.0008329	0.000194	2.66	30.55	R.KVQQIEEDLEKSEER.S	[91-105]		Used
[K].LAFVEDELEVAEDR.[V]		H1UUJ7	H1UUJ7 [169-182]	1207367260	707956690	726288400	877439312	501741098	523011844	1.48073e+07	High	High	High	High	High	High	Peak Found	High	0	8.653e-05	3.55	54.82	K.LAFVEDELEVAEDR.V	[169-182]		Used
[K].VQQIEEDLEK.[S]		H1UUJ7	H1UUJ7 [92-101]	982825536	634106112	635150400	664517312	405584448	431198560	7853822	High	High	High	High	Peak Found	Peak Found	Peak Found	High	0.002358	0.003203	1.25	28.76	K.VQQIEEDLEK.S	[92-101]		Used
[K].DNAIDKADTCENQAK.[D]	1xCarbamidomethyl [C10]	H1UUJ7	H1UUJ7 [16-30]	980329440	672406880	687649440	455299168	306046560	316275504		High	Peak Found	High	Peak Found	Peak Found	Peak Found	Not Found	High	0.004344	0.01732	1.27	17.01	K.DNAIDKADTCENQAK.D	[16-30]		Used
[K].FVQVEIDLVTAK.[E]		H1UUJ7	H1UUJ7 [50-61]	365590912	220146816	228337232	232838208	131002888	140779808	7.13417e+06	High	High	High	High	High	High	Peak Found	High	0.0008329	0.0006183	1.75	54.5	K.FVQVEIDLVTAK.E	[50-61]		Used
[K].EVDRLEDR.[L]		H1UUJ7	H1UUJ7 [252-259]	365453440	359168928	368743040	213249312	208917904	223815152	2060077	Peak Found	High	Peak Found	High	Peak Found	Peak Found	Peak Found	High	0.00338	0.008254	1.62	13.37	K.EVDRLEDR.L	[252-259]		Used
[R].MDQLTNQLK.[E]		H1UUJ7	H1UUJ7 [141-149]	320486720	204267488	207476496	253913344	150137616	158413376	1.44108e+06	Peak Found	Peak Found	High	Peak Found	Peak Found	Peak Found	Peak Found	High	0.003239	0.005497	1.03	28.2	R.MDQLTNQLK.E	[141-149]		Used
[K].LLTATESEVATQNRK.[V]		H1UUJ7	H1UUJ7 [77-91]	302681408	187437696	189010752	91730608	55673152	59893220	1.66887e+06	High	Peak Found	High	Peak Found	Peak Found	Peak Found	Peak Found	High	0.003318	0.006165	1.49	25.72	K.LLTATESEVATQNRK.V	[77-91]		Used
[R].KVQQIEEDLEK.[S]		H1UUJ7	H1UUJ7 [91-101]	285168704	204362064	199504160		771287	1.13199e+06		High	High	Peak Found	Not Found	Peak Found	Peak Found	Not Found	High	0.00338	0.007476	2.1	26.86	R.KVQQIEEDLEK.S	[91-101]		Used
[R].MLAEDADTKSDEVSR.[K]		H1UUJ7	H1UUJ7 [153-167]	65404508	39480460	42425444	55042572	35069448	35014776	978860	Peak Found	Peak Found	High	Peak Found	Peak Found	Peak Found	Peak Found	High	0.00369	0.01325	1.23	21.91	R.MLAEDADTKSDEVSR.K	[153-167]		Used
P02283	Histone H2B OS=Drosophila melanogaster GN=His2B PE=1 SV=2	26	4	4	123	His2B:CG33874; His2B:CG33884; His2B:CG33890; His2B:CG33904; His2B:CG33888; His2B:CG33872; His2B:CG17949; His2B:CG33898; His2B:CG33882; His2B:CG33880; His2B:CG33868; His2B:CG33902; His2B:CG33900; His2B:CG33892; His2B:CG33896; His2B:CG33910; His2B:CG33886; His2B:CG33870; His2B:CG33894; His2B:CG33878; His2B:CG33908; His2B:CG33906; His2B:CG33876	0	High	High	High	High	High	High	Peak Found
Annotated Sequence	Modifications	Protein Accessions	Positions in Master Proteins	Abundance: F1: Sample, delta2-46 Myofibril	Abundance: F3: Sample, delta2-46 Myofibril	Abundance: F4: Sample, delta2-46 Myofibril	Abundance: F2: Control, WT Myofibril	Abundance: F5: Control, WT Myofibril	Abundance: F6: Control, WT Myofibril	Abundance: F7: Control, WT Thick Filament	Found in Sample: [S1] F1: Sample, delta2-46 Myofibril	Found in Sample: [S3] F3: Sample, delta2-46 Myofibril	Found in Sample: [S4] F4: Sample, delta2-46 Myofibril	Found in Sample: [S2] F2: Control, WT Myofibril	Found in Sample: [S5] F5: Control, WT Myofibril	Found in Sample: [S6] F6: Control, WT Myofibril	Found in Sample: [S7] F7: Control, WT Thick Filament	Confidence (by Search Engine): Sequest HT	Percolator q-Value (by Search Engine): Sequest HT	Percolator PEP (by Search Engine): Sequest HT	XCorr (by Search Engine): Sequest HT	Top Apex RT [min]	Sequence in Protein	Positions in Protein	Peptide Group Modifications in Protein	Quan Usage
[R].LLLPGELAK.[H]		P02283	P02283 [98-106]	1093695872	646811776	637170624	974505664	528636992	562394560	72036776	High	High	High	High	High	Peak Found	Peak Found	High	0.00338	0.007499	1.23	45.53	R.LLLPGELAK.H	[98-106]		Used
[R].EIQTAVR.[L]		P02283	P02283 [91-97]	214546944	165494368	165803792	210908000	147007728	163921616	15869111	Peak Found	High	High	High	High	High	Peak Found	High	0.004344	0.01829	1.43	15.46	R.EIQTAVR.L	[91-97]		Used
[K].ESYAIYIYK.[V]		P02283	P02283 [33-41]	98486048	64551888	63630624	146567552	87180448	94457528	19329830	Peak Found	Peak Found	Peak Found	High	Peak Found	Peak Found	Peak Found	High	0.004575	0.02649	0.99	42.54	K.ESYAIYIYK.V	[33-41]		Used
[R].IAAEASR.[L]		P02283	P02283 [71-77]	46545216	61512296	61566176	49559612	61680624	64380572	3564155	High	Peak Found	Peak Found	Peak Found	High	Peak Found	Peak Found	High	0.002867	0.004888	1.47	7.61	R.IAAEASR.L	[71-77]		Used
C8CB16	Cytochrome c oxidase subunit 2 (Fragment) OS=Drosophila melanogaster GN=COII PE=3 SV=1	7	1	0	238		0	Peak Found	Peak Found	Peak Found	High	Peak Found	Peak Found	High
Annotated Sequence	Modifications	Protein Accessions	Positions in Master Proteins	Abundance: F1: Sample, delta2-46 Myofibril	Abundance: F3: Sample, delta2-46 Myofibril	Abundance: F4: Sample, delta2-46 Myofibril	Abundance: F2: Control, WT Myofibril	Abundance: F5: Control, WT Myofibril	Abundance: F6: Control, WT Myofibril	Abundance: F7: Control, WT Thick Filament	Found in Sample: [S1] F1: Sample, delta2-46 Myofibril	Found in Sample: [S3] F3: Sample, delta2-46 Myofibril	Found in Sample: [S4] F4: Sample, delta2-46 Myofibril	Found in Sample: [S2] F2: Control, WT Myofibril	Found in Sample: [S5] F5: Control, WT Myofibril	Found in Sample: [S6] F6: Control, WT Myofibril	Found in Sample: [S7] F7: Control, WT Thick Filament	Confidence (by Search Engine): Sequest HT	Percolator q-Value (by Search Engine): Sequest HT	Percolator PEP (by Search Engine): Sequest HT	XCorr (by Search Engine): Sequest HT	Top Apex RT [min]	Sequence in Protein	Positions in Protein	Peptide Group Modifications in Protein	Quan Usage
[R].LLYLLDEINEPSVTLK.[S]		J9TIE4; A0A088BCF8; P00408; C8CB16; A0A0A0RZ60; J9THZ9	C8CB16 [83-98]	29854424	16886452	17017778	130565920	72267264	73482008	108138224	Peak Found	Peak Found	Peak Found	High	Peak Found	Peak Found	High	High	0.0009933	0.001678	1.96	68.55	R.LLYLLDEINEPSVTLK.S	[83-98]		Used
P84051	Histone H2A OS=Drosophila melanogaster GN=His2A PE=1 SV=2	26	2	0	124	His2A:CG33820; His2A:CG33850; His2A:CG33865; His2A:CG33832; His2A:CG33817; His2A:CG33808; His2A:CG33826; His2A:CG33847; His2A:CG31618; His2A:CG33823; His2A:CG33841; His2A:CG33814; His2A:CG33829; His2A:CG33844; His2A:CG33838; His2A:CG33862; His2A:CG33835	0	High	High	High	High	High	Peak Found	High
Annotated Sequence	Modifications	Protein Accessions	Positions in Master Proteins	Abundance: F1: Sample, delta2-46 Myofibril	Abundance: F3: Sample, delta2-46 Myofibril	Abundance: F4: Sample, delta2-46 Myofibril	Abundance: F2: Control, WT Myofibril	Abundance: F5: Control, WT Myofibril	Abundance: F6: Control, WT Myofibril	Abundance: F7: Control, WT Thick Filament	Found in Sample: [S1] F1: Sample, delta2-46 Myofibril	Found in Sample: [S3] F3: Sample, delta2-46 Myofibril	Found in Sample: [S4] F4: Sample, delta2-46 Myofibril	Found in Sample: [S2] F2: Control, WT Myofibril	Found in Sample: [S5] F5: Control, WT Myofibril	Found in Sample: [S6] F6: Control, WT Myofibril	Found in Sample: [S7] F7: Control, WT Thick Filament	Confidence (by Search Engine): Sequest HT	Percolator q-Value (by Search Engine): Sequest HT	Percolator PEP (by Search Engine): Sequest HT	XCorr (by Search Engine): Sequest HT	Top Apex RT [min]	Sequence in Protein	Positions in Protein	Peptide Group Modifications in Protein	Quan Usage
[R].AGLQFPVGR.[I]		P08985; Q4AB57; P84051	P84051 [21-29]	982769984	554180288	565329792	798824704	458587392	482142816	71431696	High	High	High	High	High	Peak Found	High	High	0.002867	0.004268	1.62	39.81	R.AGLQFPVGR.I	[21-29]		Used
[K].LLSGVTIAQGGVLPNIQAVLLPK.[K]		Q4AB57; P84051	P84051 [96-118]	267195984	206241792	198248448	722584384	3.5765e+08	378168272	35455881	Peak Found	High	Peak Found	High	Peak Found	Peak Found	Peak Found	High	0.003318	0.006485	1.52	77.97	K.LLSGVTIAQGGVLPNIQAVLLPK.K	[96-118]		Used
Q8IGR0	RE44350p OS=Drosophila melanogaster GN=aru PE=2 SV=1	24	4	0	156	RpS27A	0	High	High	High	High	High	High	High
Annotated Sequence	Modifications	Protein Accessions	Positions in Master Proteins	Abundance: F1: Sample, delta2-46 Myofibril	Abundance: F3: Sample, delta2-46 Myofibril	Abundance: F4: Sample, delta2-46 Myofibril	Abundance: F2: Control, WT Myofibril	Abundance: F5: Control, WT Myofibril	Abundance: F6: Control, WT Myofibril	Abundance: F7: Control, WT Thick Filament	Found in Sample: [S1] F1: Sample, delta2-46 Myofibril	Found in Sample: [S3] F3: Sample, delta2-46 Myofibril	Found in Sample: [S4] F4: Sample, delta2-46 Myofibril	Found in Sample: [S2] F2: Control, WT Myofibril	Found in Sample: [S5] F5: Control, WT Myofibril	Found in Sample: [S6] F6: Control, WT Myofibril	Found in Sample: [S7] F7: Control, WT Thick Filament	Confidence (by Search Engine): Sequest HT	Percolator q-Value (by Search Engine): Sequest HT	Percolator PEP (by Search Engine): Sequest HT	XCorr (by Search Engine): Sequest HT	Top Apex RT [min]	Sequence in Protein	Positions in Protein	Peptide Group Modifications in Protein	Quan Usage
[K].ESTLHLVLR.[L]		Q8IGR0; Q24575; A4V1F9; Q24577; P18101; H9BVD7; Q8MSM5; Q9W418; Q27927; R9PY16; H9BVD5; H9BVD4; Q7JPZ3; Q24576; Q7JPZ2; H9BVD3; Q8MT02; H9BVD2	Q8IGR0 [64-72]	4701108524	2893714686	2923390854	4352687048	2545888606	2712641972	38006909	High	High	High	High	High	High	High	High	0.003053	0.005431	1.64	36.36	K.ESTLHLVLR.L	[64-72]		Used
[K].TITLEVEPSDTIENVK.[A]		Q8IGR0; Q24575; A4V1F9; Q24577; P18101; H9BVD7; Q8MSM5; Q9W418; R9PY16; H9BVD5; H9BVD4; Q24576; H9BVD3; Q8MT02; H9BVD2	Q8IGR0 [12-27]	4603489328	2882988744	2840481072	3911361520	2359755720	2434963832	4.54384e+07	High	High	High	High	High	High	Peak Found	High	0	4.057e-05	2.6	48.69	K.TITLEVEPSDTIENVK.A	[12-27]		Used
[K].EGIPPDQQR.[LI]		Q8IGR0; A4V1F9; Q24577; P18101; H9BVD7; Q8MSM5; Q9W418; Q27927; R9PY16; H9BVD5; H9BVD4; Q7JPZ3; Q24576; Q7JPZ2; H9BVD3; Q8MT02; H9BVD2	Q8IGR0 [34-42]	1265983504	865966960	771903184	1817675704	1078897904	1246166848	1.33467e+06	High	High	High	High	High	High	Peak Found	High	0.003053	0.005367	1.61	18.32	K.EGIPPDQQR.L	[34-42]		Used
[K].IQDKEGIPPDQQR.[LI]		Q8IGR0; A4V1F9; Q24577; P18101; Q8MSM5; Q9W418; Q27927; Q7JPZ3; Q24576; Q7JPZ2; Q8MT02	Q8IGR0 [30-42]	383735048	558710208	430600744	293236324	216534856	283639932	778496	High	High	High	High	High	Peak Found	Peak Found	High	0.00369	0.01086	1.43	17.76	K.IQDKEGIPPDQQR.L	[30-42]		Used
A1ZA47	PDZ and LIM domain protein Zasp OS=Drosophila melanogaster GN=Zasp52 PE=1 SV=2	16	22	0	2194	Zasp52	0	High	High	High	High	High	High	Peak Found
Annotated Sequence	Modifications	Protein Accessions	Positions in Master Proteins	Abundance: F1: Sample, delta2-46 Myofibril	Abundance: F3: Sample, delta2-46 Myofibril	Abundance: F4: Sample, delta2-46 Myofibril	Abundance: F2: Control, WT Myofibril	Abundance: F5: Control, WT Myofibril	Abundance: F6: Control, WT Myofibril	Abundance: F7: Control, WT Thick Filament	Found in Sample: [S1] F1: Sample, delta2-46 Myofibril	Found in Sample: [S3] F3: Sample, delta2-46 Myofibril	Found in Sample: [S4] F4: Sample, delta2-46 Myofibril	Found in Sample: [S2] F2: Control, WT Myofibril	Found in Sample: [S5] F5: Control, WT Myofibril	Found in Sample: [S6] F6: Control, WT Myofibril	Found in Sample: [S7] F7: Control, WT Thick Filament	Confidence (by Search Engine): Sequest HT	Percolator q-Value (by Search Engine): Sequest HT	Percolator PEP (by Search Engine): Sequest HT	XCorr (by Search Engine): Sequest HT	Top Apex RT [min]	Sequence in Protein	Positions in Protein	Peptide Group Modifications in Protein	Quan Usage
[R].RPLQDIGFVEEK.[G]		G3JX33; G3JX30; G3JX29; A1ZA47; G3JX28; G3JX27; G3JX32	A1ZA47 [2053-2064]	150155560	96517332	95768988	387928976	232059952	236994560	21595771	Peak Found	Peak Found	Peak Found	Peak Found	High	High	Peak Found	High	0.002867	0.00381	2.05	37.93	R.RPLQDIGFVEEK.G	[2053-2064]		Used
[R].RPQLSVPIIVEDR.[S]		G3JX33; A1ZA47	A1ZA47 [1474-1486]	144433796	81159678	81265644	341077016	187921072	196971084		High	High	High	High	High	High	Not Found	High	0.0008329	0.0007749	3.78	46.81	R.RPQLSVPIIVEDR.S	[1474-1486]		Used
[R].GPFITALGR.[I]		G3JX33; G3JX30; G3JX29; A1ZA47; G3JX28; G3JX27; G3JX32	A1ZA47 [2029-2037]	131116208	79019584	76987032	295103744	165544720	173699328	11538167	High	High	High	High	High	High	Peak Found	High	0.0009933	0.00192	1.73	42.29	R.GPFITALGR.I	[2029-2037]		Used
[K].FPLKPAPAESIVPGYATVPAATK.[M]		G3JX33; A1ZA47	A1ZA47 [1789-1811]	126451680	78237944	77258640	283514656	163064512	173595232		High	Peak Found	Peak Found	High	High	High	Not Found	High	0	6.426e-05	3.47	52.24	K.FPLKPAPAESIVPGYATVPAATK.M	[1789-1811]		Used
[K].SNILSVSGGPR.[L]		G3JX33; A1ZA47	A1ZA47 [1586-1596]	114519776	76019112	72043168	3.08184e+08	196269600	205587072	3.43567e+06	Peak Found	High	High	Peak Found	Peak Found	High	Peak Found	High	0.00369	0.01238	1.5	31.96	K.SNILSVSGGPR.L	[1586-1596]		Used
[R].IPLCNSCNVQIR.[G]	2xCarbamidomethyl [C4; C7]	G3JX33; G3JX30; G3JX29; A1ZA47; G3JX28; G3JX27; G3JX32	A1ZA47 [2017-2028]	95020504	57662576	56889396	194718576	113322280	119388616	4424501	High	Peak Found	Peak Found	High	Peak Found	Peak Found	Peak Found	High	0.0008329	0.0007965	1.16	35.1	R.IPLCNSCNVQIR.G	[2017-2028]		Used
[K].LVFEECSATHAR.[N]	1xCarbamidomethyl [C6]	G3JX33; A1ZA47	A1ZA47 [1534-1545]	86363840	49920754	50589718	204531776	118895152	124779436	7.98684e+06	High	Peak Found	Peak Found	High	High	High	Peak Found	High	0.0008329	0.0007486	1.9	27.49	K.LVFEECSATHAR.N	[1534-1545]		Used
[K].INDVDVFNLR.[H]		G3JX30; G3JX25; G3JX31; G3JX29; A1ZA47; G3JX28; C1C3E7; G3JX27; G3JX32	A1ZA47 [58-67]	78005208	44530204	44952196	166451696	94654048	98861792	367603	High	Peak Found	Peak Found	High	High	Peak Found	Peak Found	High	0.0008329	0.000931	1.56	49.8	K.INDVDVFNLR.H	[58-67]		Used
[R].ASALGEGCFPNLR.[S]	1xCarbamidomethyl [C8]	G3JX33; A1ZA47	A1ZA47 [1769-1781]	77830640	46172476	46107396	192452544	124354344	129405760		High	Peak Found	Peak Found	High	High	High	Not Found	High	0.0008329	0.001629	1.96	43.97	R.ASALGEGCFPNLR.S	[1769-1781]		Used
[R].NYNELNASPFPDR.[T]		G3JX33; A1ZA47	A1ZA47 [1546-1558]	76662840	53822860	50984904	191600272	119793384	122144080		High	Peak Found	Peak Found	High	Peak Found	Peak Found	Not Found	High	0.0008329	0.0004599	1.61	39.97	R.NYNELNASPFPDR.T	[1546-1558]		Used
[R].VGNLNIQQR.[E]		G3JX33; A1ZA47	A1ZA47 [1639-1647]	75518272	54703648	52963976	188533008	123644576	132395080	22186424	Peak Found	Peak Found	High	High	High	High	Peak Found	High	0.0009933	0.001783	2.02	23.62	R.VGNLNIQQR.E	[1639-1647]		Used
[K].ELPQLPAELETIPEASEAVEDR.[E]		G3JX33; A1ZA47	A1ZA47 [793-814]	73111994	39236680	38546086	173098048	93483904	98647992	36708.8	Peak Found	Peak Found	Peak Found	High	High	Peak Found	Peak Found	High	0.001545	0.002612	1.2	65.29	K.ELPQLPAELETIPEASEAVEDR.E	[793-814]		Used
[R].SPAPGPPPNPLNAIR.[A]		G3JX33; A1ZA47	A1ZA47 [1561-1575]	71021000	43191640	41459992	206171216	116252008	119620056	209492	High	Peak Found	Peak Found	High	High	High	Peak Found	High	0.0008329	0.000564	1.49	46.31	R.SPAPGPPPNPLNAIR.A	[1561-1575]		Used
[R].RVVFNDEPEIK.[E]		G3JX33; A1ZA47	A1ZA47 [782-792]	48594258	11414299	11486192	107472032	25888804	63676496		Peak Found	Peak Found	Peak Found	High	Peak Found	Peak Found	Not Found	High	0.005344	0.03722	1.99	31.97	R.RVVFNDEPEIK.E	[782-792]		Used
[K].GDLYCEYCFEK.[Y]	2xCarbamidomethyl [C5; C8]	G3JX33; G3JX30; G3JX29; A1ZA47; G3JX28; G3JX27; G3JX32	A1ZA47 [2065-2075]	46877356	32034802	31959212	104475088	70852984	74804472	8.31101e+06	Peak Found	Peak Found	Peak Found	High	Peak Found	Peak Found	Peak Found	High	0.0008329	0.001251	1.25	40.31	K.GDLYCEYCFEK.Y	[2065-2075]		Used
[R].EFQVLDHEEELGIRPEPPQSVEYYETR.[R]		G3JX33; A1ZA47	A1ZA47 [1067-1093]	46536224	27554146	34378884	115003912	69468840	75036280		Peak Found	Peak Found	Peak Found	High	High	High	Not Found	High	0.00338	0.009268	1.37	53.89	R.EFQVLDHEEELGIRPEPPQSVEYYETR.R	[1067-1093]		Used
[R].NWTVLPTQSPIR.[T]		G3JX33; A1ZA47	A1ZA47 [1408-1419]	42634444	26400614	25619330	150230944	85086224	89402176	748789	Peak Found	Peak Found	Peak Found	High	High	Peak Found	Peak Found	High	0.00338	0.009077	0.78	50.91	R.NWTVLPTQSPIR.T	[1408-1419]		Used
[R].GGSTWRPHVTPTGNVPQPNSPYLQTVTK.[T]		G3JX30; G3JX25; G3JX31; G3JX29; A1ZA47; G3JX28; C1C3E7; G3JX27; G3JX32	A1ZA47 [89-116]	30033478	22472330	24069424	74787864	43710192	45642108		Peak Found	Peak Found	Peak Found	High	Peak Found	Peak Found	Not Found	High	0.00369	0.01321	1.24	44.22	R.GGSTWRPHVTPTGNVPQPNSPYLQTVTK.T	[89-116]		Used
[K].EEELSGLQGQQLTQLQR.[E]		G3JX33; A1ZA47	A1ZA47 [1168-1184]	24088722	15165875	15076980	73721896	42246268	41561020	575919	Peak Found	Peak Found	Peak Found	High	High	Peak Found	Peak Found	High	0.00449	0.01929	0.89	43.9	K.EEELSGLQGQQLTQLQR.E	[1168-1184]		Used
[R].SAQECVDSLAVPLSTYK.[L]	1xCarbamidomethyl [C5]	G3JX33; A1ZA47	A1ZA47 [737-753]	23104344	14358119	13702530	77437296	45157520	47093564		Peak Found	Peak Found	Peak Found	High	Peak Found	Peak Found	Not Found	High	0.003529	0.009329	1.33	49.84	R.SAQECVDSLAVPLSTYK.L	[737-753]		Used
[R].EVTPSPVTTPTQTPAPAAPTTR.[R]		G3JX33; A1ZA47	A1ZA47 [760-781]	17244388	11095972	10234559	78884840	46957976	49164112		Peak Found	Peak Found	Peak Found	High	Peak Found	Peak Found	Not Found	High	0.00369	0.01172	1.17	35.41	R.EVTPSPVTTPTQTPAPAAPTTR.R	[760-781]		Used
[K].APVTSDSSTVHRPIAQVAAPTTVVAPSR.[E]		G3JX33; A1ZA47	A1ZA47 [1440-1467]	5.2907e+06	4.08431e+06	3.45564e+06	51140636	29204564	30049090		Peak Found	Peak Found	Peak Found	High	Peak Found	Peak Found	Not Found	High	0.004575	0.02533	1.41	37.32	K.APVTSDSSTVHRPIAQVAAPTTVVAPSR.E	[1440-1467]		Used
M9NEP1	Myosin heavy chain, isoform T OS=Drosophila melanogaster GN=Mhc PE=4 SV=1	53	131	2	1962	Mhc	2	High	High	High	High	High	Peak Found	Peak Found
Annotated Sequence	Modifications	Protein Accessions	Positions in Master Proteins	Abundance: F1: Sample, delta2-46 Myofibril	Abundance: F3: Sample, delta2-46 Myofibril	Abundance: F4: Sample, delta2-46 Myofibril	Abundance: F2: Control, WT Myofibril	Abundance: F5: Control, WT Myofibril	Abundance: F6: Control, WT Myofibril	Abundance: F7: Control, WT Thick Filament	Found in Sample: [S1] F1: Sample, delta2-46 Myofibril	Found in Sample: [S3] F3: Sample, delta2-46 Myofibril	Found in Sample: [S4] F4: Sample, delta2-46 Myofibril	Found in Sample: [S2] F2: Control, WT Myofibril	Found in Sample: [S5] F5: Control, WT Myofibril	Found in Sample: [S6] F6: Control, WT Myofibril	Found in Sample: [S7] F7: Control, WT Thick Filament	Confidence (by Search Engine): Sequest HT	Percolator q-Value (by Search Engine): Sequest HT	Percolator PEP (by Search Engine): Sequest HT	XCorr (by Search Engine): Sequest HT	Top Apex RT [min]	Sequence in Protein	Positions in Protein	Peptide Group Modifications in Protein	Quan Usage
[K].LAGADIETYLLEK.[A]		E1JHJ3; M9NEP1; M9NF46; E1JHJ5; M9NCU7; P05661; B8A423; M9ND95; E1JHJ4	M9NEP1 [257-269]; M9NF46 [257-269]; E1JHJ5 [257-269]; M9ND95 [257-269]	21395801056	12971134726	12901757584	17605813760	9969323992	10382651856	2492435908	High	High	High	High	High	High	High	High	0	0.0001314	2.46	56.62	K.LAGADIETYLLEK.A	[257-269]		Not Used
[K].ISLTTQLEDTKR.[L]		E1JHJ3; M9NEP1; M9NF46; E1JHJ5; M9NCU7; P05661; Q26433; B8A423; M9ND95; E1JHJ4	M9NEP1 [1305-1316]; M9NF46 [1305-1316]; E1JHJ5 [1305-1316]; M9ND95 [1305-1316]	19054277850	12030411466	11932944623	15078536382	8874137609	9176817596	2.1771e+09	High	High	High	High	High	High	High	High	0.0008329	0.001184	2.36	33.79	K.ISLTTQLEDTKR.L	[1305-1316]		Not Used
[K].TALLDSLSGEK.[G]		E1JHJ3; M9NEP1; M9NF46; E1JHJ5; M9NCU7; P05661; B8A423; M9ND95; E1JHJ4	M9NEP1 [884-894]; M9NF46 [884-894]; E1JHJ5 [884-894]; M9ND95 [884-894]	16865495360	10762581640	10798576320	14168038432	8360809280	8771855454	1875504512	High	High	High	High	High	High	High	High	0.0008329	0.0003339	2.04	40.01	K.TALLDSLSGEK.G	[884-894]		Not Used
[K].LTQEAVADLER.[N]		E1JHJ3; M9NEP1; M9NF46; E1JHJ5; M9NCU7; P05661; B8A423; M9ND95; E1JHJ4	M9NEP1 [1060-1070]; M9NF46 [1060-1070]; E1JHJ5 [1060-1070]; M9ND95 [1060-1070]	16504069775	10373229584	10484095244	13441369992	8082941796	8496298948	1919439520	High	High	High	High	High	High	High	High	0.0008329	0.0009588	2.83	32.92	K.LTQEAVADLER.N	[1060-1070]		Not Used
[K].LKVDDLAAELDASQK.[E]		E1JHJ3; M9NEP1; M9NF46; E1JHJ5; M9NCU7; P05661; Q26433; B8A423; M9ND95; E1JHJ4	M9NEP1 [1457-1471]; M9NF46 [1457-1471]; E1JHJ5 [1457-1471]; M9ND95 [1457-1471]	16386095616	9782049280	9796259328	11885211648	6873349632	7289976064	1809637952	High	High	High	High	High	High	High	High	0	2.728e-06	4.91	46.64	K.LKVDDLAAELDASQK.E	[1457-1471]		Not Used
[R].DLEEANIQHESTLANLR.[K]		E1JHJ3; M9NEP1; M9NF46; E1JHJ5; M9NCU7; P05661; B8A423; M9ND95; E1JHJ4	M9NEP1 [1176-1192]; M9NF46 [1176-1192]; E1JHJ5 [1176-1192]; M9ND95 [1176-1192]	15932589328	9806396124	9629202492	12963082280	7654425792	8060514596	1.64869e+09	High	High	High	High	High	High	High	High	0	4.665e-05	3.23	41.7	R.DLEEANIQHESTLANLR.K	[1176-1192]		Not Used
[R].LAEAEETIESLNQK.[C]		E1JHJ3; M9NEP1; M9NF46; E1JHJ5; M9NCU7; P05661; Q26433; B8A423; M9ND95; E1JHJ4	M9NEP1 [1396-1409]; M9NF46 [1396-1409]; E1JHJ5 [1396-1409]; M9ND95 [1396-1409]	15683472384	9931746048	9635584064	12305700894	7306377216	7667457152	1938874272	High	High	High	High	High	High	High	High	0	4.032e-05	3.03	38.96	R.LAEAEETIESLNQK.C	[1396-1409]		Not Used
[K].LSIENSDLLR.[Q]		E1JHJ3; M9NEP1; M9NF46; E1JHJ5; M9NCU7; P05661; Q26433; B8A423; M9ND95; E1JHJ4	M9NEP1 [1279-1288]; M9NF46 [1279-1288]; E1JHJ5 [1279-1288]; M9ND95 [1279-1288]	15377824768	9516765184	9377075200	12245709312	7375781888	7642285056	2012434176	High	High	High	High	High	High	High	High	0.0008329	0.0006129	2	43.29	K.LSIENSDLLR.Q	[1279-1288]		Not Used
[R].AQLELSQVR.[Q]		E1JHJ3; M9NEP1; M9NF46; E1JHJ5; M9NCU7; P05661; Q26433; B8A423; M9ND95; E1JHJ4	M9NEP1 [1560-1568]; M9NF46 [1560-1568]; E1JHJ5 [1560-1568]; M9ND95 [1560-1568]	14919267172	9644916736	9657436160	11720501984	7212785648	7644062464	1783154448	High	High	High	High	High	High	High	High	0.00338	0.008298	1.75	31.15	R.AQLELSQVR.Q	[1560-1568]		Not Used
[K].LEDEQVVVLK.[H]		E1JHJ3; M9NEP1; M9NF46; E1JHJ5; M9NCU7; P05661; B8A423; M9ND95; E1JHJ4	M9NEP1 [1093-1102]; M9NF46 [1093-1102]; E1JHJ5 [1093-1102]; M9ND95 [1093-1102]	14618560576	9811725792	9873567184	11896618176	7356910200	7958047744	1868918528	High	High	Peak Found	High	Peak Found	Peak Found	Peak Found	High	0.004575	0.02691	1.38	36.66	K.LEDEQVVVLK.H	[1093-1102]		Not Used
[K].DIEDLELNVQK.[A]		E1JHJ3; M9NEP1; M9NF46; E1JHJ5; M9NCU7; P05661; B8A423; M9ND95; E1JHJ4	M9NEP1 [952-962]; M9NF46 [952-962]; E1JHJ5 [952-962]; M9ND95 [952-962]	14570776512	9523645312	9416408240	12197314128	7360591176	7757148064	2041162684	High	High	High	High	High	High	High	High	0.0008329	0.001553	2.81	43.79	K.DIEDLELNVQK.A	[952-962]		Not Used
[K].AKLEQTLDELEDSLER.[E]		E1JHJ3; M9NEP1; M9NF46; E1JHJ5; M9NCU7; P05661; B8A423; M9ND95; E1JHJ4	M9NEP1 [1024-1039]; M9NF46 [1024-1039]; E1JHJ5 [1024-1039]; M9ND95 [1024-1039]	14202480160	8214402660	8267496992	8330505816	4643474300	4784285122	1.54983e+09	High	High	High	High	High	High	High	High	0	5.112e-05	3.09	61.14	K.AKLEQTLDELEDSLER.E	[1024-1039]		Not Used
[R].NLNDEIAHQDELINK.[L]		E1JHJ3; M9NEP1; M9NF46; E1JHJ5; M9NCU7; P05661; B8A423; M9ND95; E1JHJ4	M9NEP1 [976-990]; M9NF46 [976-990]; E1JHJ5 [976-990]; M9ND95 [976-990]	14171763712	9500122112	9420840704	11614520320	7308455168	7492013312	1628111104	High	Peak Found	High	High	Peak Found	Peak Found	Peak Found	High	0.00369	0.01067	1.33	38.15	R.NLNDEIAHQDELINK.L	[976-990]		Not Used
[R].IEELEEEVEAER.[Q]		E1JHJ3; M9NEP1; M9NF46; E1JHJ5; M9NCU7; P05661; B8A423; M9ND95; E1JHJ4	M9NEP1 [1114-1125]; M9NF46 [1114-1125]; E1JHJ5 [1114-1125]; M9ND95 [1114-1125]	14106542976	9333162752	9397654720	11230748000	7152806016	7477302720	1749198820	High	High	High	High	High	High	High	High	0	4.029e-05	2.95	36.86	R.IEELEEEVEAER.Q	[1114-1125]		Not Used
[K].DIQTALEEEQR.[A]		E1JHJ3; M9NEP1; M9NF46; E1JHJ5; M9NCU7; P05661; B8A423; M9ND95; E1JHJ4	M9NEP1 [1651-1661]; M9NF46 [1651-1661]; E1JHJ5 [1651-1661]; M9ND95 [1651-1661]	13509714784	9241394752	9320380456	11218440320	7218685216	7511911312	1820028684	High	High	High	High	High	High	High	High	0.0008329	0.0005151	2.68	34.8	K.DIQTALEEEQR.A	[1651-1661]		Not Used
[R].NLEHDLDNLREQVEEEAEGK.[A]		E1JHJ3; M9NEP1; M9NF46; E1JHJ5; M9NCU7; P05661; Q26433; B8A423; M9ND95; E1JHJ4	M9NEP1 [1334-1353]; M9NF46 [1334-1353]; E1JHJ5 [1334-1353]; M9ND95 [1334-1353]	13144669632	7.95328e+09	8.01953e+09	7442505510	3974252311	4286496628	1248664081	High	High	High	High	High	High	High	High	0.0008329	0.0004943	2.59	60.32	R.NLEHDLDNLREQVEEEAEGK.A	[1334-1353]		Not Used
[R].LSTEVEDLQLEVDR.[A]		E1JHJ3; M9NEP1; M9NF46; E1JHJ5; M9NCU7; P05661; Q26433; B8A423; M9ND95; E1JHJ4	M9NEP1 [1420-1433]; M9NF46 [1420-1433]; E1JHJ5 [1420-1433]; M9ND95 [1420-1433]	12336674332	8020095176	7901469792	10757268124	6683037228	6810913460	1985708354	High	High	High	High	High	High	High	High	0	0.0001005	3.17	48	R.LSTEVEDLQLEVDR.A	[1420-1433]		Not Used
[K].DLLQQVNPPK.[Y]		M9NEP1; E1JHJ5; B8A423; M9ND95; E1JHJ4	M9NEP1 [75-84]; E1JHJ5 [75-84]; M9ND95 [75-84]	11722047232	7553715776	7441562816	10857453952	6605233856	6831127264	1234294168	High	High	High	High	High	High	High	High	0.00338	0.009005	2.09	37.69	K.DLLQQVNPPK.Y	[75-84]		Not Used
[R].VISQQSLER.[S]		E1JHJ3; M9NEP1; M9NF46; E1JHJ5; M9NCU7; P05661; B8A423; M9ND95; E1JHJ4	M9NEP1 [272-280]; M9NF46 [272-280]; E1JHJ5 [272-280]; M9ND95 [272-280]	11435432960	7682480128	7582602752	9452880896	6004956160	6336569344	1297303040	High	High	Peak Found	High	High	Peak Found	High	High	0.004344	0.01724	1.33	21.82	R.VISQQSLER.S	[272-280]		Not Used
[K].EGYLLGEIK.[A]		E1JHJ3; M9NEP1; M9NF46; E1JHJ5; M9NCU7; P05661; B8A423; M9ND95; E1JHJ4	M9NEP1 [45-53]; M9NF46 [45-53]; E1JHJ5 [45-53]; M9ND95 [45-53]	10912261120	7025537536	7039562240	8929318912	5371902976	5809151488	1141963904	High	Peak Found	High	High	Peak Found	High	High	High	0.005495	0.03805	1.01	43.54	K.EGYLLGEIK.A	[45-53]		Not Used
[K].VIAYFATVGASK.[K]		E1JHJ3; M9NEP1; M9NF46; E1JHJ5; M9NCU7; P05661; B8A423; M9ND95; E1JHJ4	M9NEP1 [192-203]; M9NF46 [192-203]; E1JHJ5 [192-203]; M9ND95 [192-203]	10667741624	6252552364	6258880036	8067158672	4580612328	4829624084	1162107377	High	High	High	High	High	High	High	High	0.0008329	0.000204	3.25	42.95	K.VIAYFATVGASK.K	[192-203]		Not Used
[K].GSLEDQVVQTNPVLEAFGNAK.[T]		E1JHJ3; M9NEP1; M9NF46; E1JHJ5; M9NCU7; P05661; B8A423; M9ND95; E1JHJ4	M9NEP1 [213-233]; M9NF46 [213-233]; E1JHJ5 [213-233]; M9ND95 [213-233]	10465316096	6465188096	6342667520	9736718592	5724278272	5965373440	922854560	High	High	High	High	High	High	High	High	0	1.09e-05	5.16	63.41	K.GSLEDQVVQTNPVLEAFGNAK.T	[213-233]		Not Used
[R].KLESELQTLHSDLDELLNEAK.[N]		E1JHJ3; M9NEP1; M9NF46; E1JHJ5; M9NCU7; P05661; B8A423; M9ND95; E1JHJ4	M9NEP1 [1728-1748]; M9NF46 [1728-1748]; E1JHJ5 [1728-1748]; M9ND95 [1728-1748]	10293713156	4854220376	4703125104	2.46416e+09	1.9188e+09	2.08544e+09	1.19477e+09	High	High	High	High	High	High	High	High	0.0008329	0.0002795	2.69	71.79	R.KLESELQTLHSDLDELLNEAK.N	[1728-1748]		Not Used
[R].LDEAEANALK.[G]		E1JHJ3; M9NEP1; M9NF46; E1JHJ5; M9NCU7; P05661; B8A423; M9ND95; E1JHJ4	M9NEP1 [1796-1805]; M9NF46 [1796-1805]; E1JHJ5 [1796-1805]; M9ND95 [1796-1805]	9812769792	6558284288	6498604544	7853082624	4976387584	5306157056	1133122304	High	High	Peak Found	High	High	Peak Found	High	High	0.002799	0.00355	1.83	24.76	R.LDEAEANALK.G	[1796-1805]		Not Used
[K].DKELSSITAK.[L]		E1JHJ3; M9NEP1; M9NF46; E1JHJ5; M9NCU7; P05661; B8A423; M9ND95; E1JHJ4	M9NEP1 [1083-1092]; M9NF46 [1083-1092]; E1JHJ5 [1083-1092]; M9ND95 [1083-1092]	9805837312	6502806400	6575370368	7297247528	4865085504	4916626430	1188821616	High	High	Peak Found	High	High	High	Peak Found	High	0.008895	0.07266	1.8	19.8	K.DKELSSITAK.L	[1083-1092]		Not Used
[R].NYSTELFR.[L]		E1JHJ3; M9NEP1; M9NF46; E1JHJ5; M9NCU7; P05661; Q26433; B8A423; M9ND95; E1JHJ4	M9NEP1 [1475-1482]; M9NF46 [1475-1482]; E1JHJ5 [1475-1482]; M9ND95 [1475-1482]	9727871472	6737400320	6848327680	7593886508	5.23897e+09	5.67369e+09	1428692212	High	High	High	High	Peak Found	High	High	High	0.00369	0.01232	1.57	36.42	R.NYSTELFR.L	[1475-1482]		Not Used
[K].DLLDQIGEGGR.[N]		E1JHJ3; M9NEP1; M9NF46; E1JHJ5; M9NCU7; P05661; Q26433; B8A423; M9ND95; E1JHJ4	M9NEP1 [1510-1520]; M9NF46 [1510-1520]; E1JHJ5 [1510-1520]; M9ND95 [1510-1520]	9687114752	6131802720	6113439680	9996382656	5873483872	6203114464	1427009912	High	High	High	High	High	High	High	High	0.0008329	0.0009516	1.76	43.83	K.DLLDQIGEGGR.N	[1510-1520]		Not Used
[R].QIEEAEEIAALNLAK.[F]		E1JHJ3; Q24410; M9NEP1; M9NF46; E1JHJ5; M9NCU7; P05661; B8A423; M9ND95; E1JHJ4; Q24411	M9NEP1 [1880-1894]; M9NF46 [1880-1894]; E1JHJ5 [1880-1894]; M9ND95 [1880-1894]	9467813536	5757866784	5771483824	8130159920	4679490528	4.80993e+09	1236012980	High	High	High	High	High	High	High	High	0	0.0001382	2.99	52.6	R.QIEEAEEIAALNLAK.F	[1880-1894]		Not Used
[R].EQLGISER.[R]		E1JHJ3; M9NEP1; M9NF46; E1JHJ5; M9NCU7; P05661; B8A423; M9ND95; E1JHJ4	M9NEP1 [1668-1675]; M9NF46 [1668-1675]; E1JHJ5 [1668-1675]; M9ND95 [1668-1675]	9016128512	6449500672	6453478400	7634110976	5279774208	5432678400	1220542208	High	High	Peak Found	High	Peak Found	High	Peak Found	High	0.006761	0.05185	1.55	21.94	R.EQLGISER.R	[1668-1675]		Not Used
[K].NDLENQLR.[D]		E1JHJ3; M9NEP1; M9NF46; E1JHJ5; M9NCU7; P05661; B8A423; M9ND95; E1JHJ4	M9NEP1 [912-919]; M9NF46 [912-919]; E1JHJ5 [912-919]; M9ND95 [912-919]	9000932352	6312308736	6148266084	7031021568	4712055808	5110987776	1148381952	High	High	High	High	High	High	High	High	0.00338	0.007882	1.75	24.19	K.NDLENQLR.D	[912-919]		Not Used
[R].LEAEKDELQAALEEAEAALEQEENK.[V]		E1JHJ3; M9NEP1; M9NF46; E1JHJ5; M9NCU7; P05661; B8A423; M9ND95; E1JHJ4	M9NEP1 [1532-1556]; M9NF46 [1532-1556]; E1JHJ5 [1532-1556]; M9ND95 [1532-1556]	8981629981	5103078080	5106100032	9530328761	4.97566e+09	5.24474e+09	1.19714e+09	High	High	High	High	High	High	High	High	0	2.396e-06	6.67	74.4	R.LEAEKDELQAALEEAEAALEQEENK.V	[1532-1556]		Not Used
[R].LEEAGGATSAQIELNK.[K]		E1JHJ3; M9NEP1; M9NF46; E1JHJ5; M9NCU7; P05661; B8A423; M9ND95; E1JHJ4	M9NEP1 [1149-1164]; M9NF46 [1149-1164]; E1JHJ5 [1149-1164]; M9ND95 [1149-1164]	8962655200	5676547232	5627622432	7703822400	4884241856	4921966752	1107849468	High	High	High	High	High	High	High	High	0	9.717e-06	4.82	32.29	R.LEEAGGATSAQIELNK.K	[1149-1164]		Not Used
[R].IHFGPTGK.[L]		E1JHJ3; M9NEP1; M9NF46; E1JHJ5; M9NCU7; P05661; B8A423; M9ND95; E1JHJ4	M9NEP1 [249-256]; M9NF46 [249-256]; E1JHJ5 [249-256]; M9ND95 [249-256]	8912579722	5299384860	5139118144	6623869980	3720630678	3.69512e+09	734056896	High	High	High	High	High	High	High	High	0.00338	0.00664	1.68	20.77	R.IHFGPTGK.L	[249-256]		Not Used
[R].ADLAEQAISK.[F]		E1JHJ3; M9NEP1; M9NF46; E1JHJ5; M9NCU7; P05661; B8A423; M9ND95; E1JHJ4	M9NEP1 [1909-1918]; M9NF46 [1909-1918]; E1JHJ5 [1909-1918]; M9ND95 [1909-1918]	8791314432	5821145088	5901627904	8086981632	5132366848	5457688576	1030337408	High	Peak Found	High	High	Peak Found	High	Peak Found	High	0.004575	0.02264	1.37	25.65	R.ADLAEQAISK.F	[1909-1918]		Not Used
[K].ELSFQSEEDRK.[N]		E1JHJ3; M9NEP1; M9NF46; E1JHJ5; M9NCU7; P05661; B8A423; M9ND95; E1JHJ4	M9NEP1 [1848-1858]; M9NF46 [1848-1858]; E1JHJ5 [1848-1858]; M9ND95 [1848-1858]	8659655874	5914796032	5835571712	7201440512	4651535872	4955479040	1022891136	High	High	High	High	High	High	Peak Found	High	0.00338	0.007312	1.44	23.74	K.ELSFQSEEDRK.N	[1848-1858]		Not Used
[K].ELEQTIQR.[K]		E1JHJ3; M9NEP1; M9NF46; E1JHJ5; M9NCU7; P05661; B8A423; M9ND95; E1JHJ4	M9NEP1 [1074-1081]; M9NF46 [1074-1081]; E1JHJ5 [1074-1081]; M9ND95 [1074-1081]	8652067840	5912786432	6003520512	6930046976	4819291136	5075664384	1175029504	High	High	High	High	High	High	High	High	0.004575	0.02664	1.81	19.94	K.ELEQTIQR.K	[1074-1081]		Not Used
[K].QLQHTLNEVQSK.[L]		E1JHJ3; M9NEP1; M9NF46; E1JHJ5; M9NCU7; P05661; Q26433; B8A423; M9ND95; E1JHJ4	M9NEP1 [1250-1261]; M9NF46 [1250-1261]; E1JHJ5 [1250-1261]; M9ND95 [1250-1261]	8336482048	5278256896	5176247552	6845951488	4103867648	4240347264	817704544	High	Peak Found	High	High	Peak Found	Peak Found	Peak Found	High	0.005495	0.04225	1.67	20.75	K.QLQHTLNEVQSK.L	[1250-1261]		Not Used
[K].ANAEAQVWR.[S]		E1JHJ3; M9NEP1; M9NF46; E1JHJ5; M9NCU7; P05661; Q26433; B8A423; M9ND95; E1JHJ4	M9NEP1 [1363-1371]; M9NF46 [1363-1371]; E1JHJ5 [1363-1371]; M9ND95 [1363-1371]	8214082048	5552427520	5520265728	6334299648	4026711552	4339695616	969173376	High	High	High	High	High	High	Peak Found	High	0.0008329	0.0009858	1.99	25.01	K.ANAEAQVWR.S	[1363-1371]		Not Used
[K].SKGSLEDQVVQTNPVLEAFGNAK.[T]		E1JHJ3; M9NEP1; M9NF46; E1JHJ5; M9NCU7; P05661; B8A423; M9ND95; E1JHJ4	M9NEP1 [211-233]; M9NF46 [211-233]; E1JHJ5 [211-233]; M9ND95 [211-233]	8131448576	4845904000	4959494912	3328482304	1907644272	2008029024	552164824	High	High	High	High	High	High	High	High	0	6.883e-06	5.12	58.35	K.SKGSLEDQVVQTNPVLEAFGNAK.T	[211-233]		Not Used
[R].IEDEIAR.[L]		E1JHJ3; M9NEP1; M9NF46; E1JHJ5; M9NCU7; P05661; B8A423; M9ND95; E1JHJ4	M9NEP1 [844-850]; M9NF46 [844-850]; E1JHJ5 [844-850]; M9ND95 [844-850]	8033175040	5583969280	5696423936	6814430720	4523351040	4822544384	921162496	High	High	High	High	High	High	High	High	0.00369	0.01409	1.41	18.61	R.IEDEIAR.L	[844-850]		Not Used
[K].NLADEVKDLLDQIGEGGR.[N]		E1JHJ3; M9NEP1; M9NF46; E1JHJ5; M9NCU7; P05661; Q26433; B8A423; M9ND95; E1JHJ4	M9NEP1 [1503-1520]; M9NF46 [1503-1520]; E1JHJ5 [1503-1520]; M9ND95 [1503-1520]	8001243432	4.08967e+09	4110837759	2.41677e+09	1.24667e+09	1.33228e+09	1.05604e+09	High	High	High	High	High	High	High	High	0	7.96e-06	2.84	84.46	K.NLADEVKDLLDQIGEGGR.N	[1503-1520]		Not Used
[R].RANALQNELEESR.[T]		E1JHJ3; M9NEP1; M9NF46; E1JHJ5; M9NCU7; P05661; B8A423; M9ND95; E1JHJ4	M9NEP1 [1676-1688]; M9NF46 [1676-1688]; E1JHJ5 [1676-1688]; M9ND95 [1676-1688]	7721600000	4826766592	4841790208	5311122688	3158179968	3302640640	787510880	High	High	High	High	High	High	High	High	0.0009933	0.001711	3.07	27.8	R.RANALQNELEESR.T	[1676-1688]		Not Used
[R].ELEELGER.[L]		E1JHJ3; M9NEP1; M9NF46; E1JHJ5; M9NCU7; P05661; B8A423; M9ND95; E1JHJ4	M9NEP1 [1141-1148]; M9NF46 [1141-1148]; E1JHJ5 [1141-1148]; M9ND95 [1141-1148]	7564979712	5385241600	5333670912	6966517248	4640144896	4984217088	988843904	High	High	High	High	High	High	High	High	0.005495	0.04146	1.38	24.48	R.ELEELGER.L	[1141-1148]		Not Used
[K].KLEADINELEIALDHANK.[A-]		E1JHJ3; M9NEP1; M9NF46; E1JHJ5; M9NCU7; P05661; Q26433; B8A423; M9ND95; E1JHJ4	M9NEP1 [1616-1633]; M9NF46 [1616-1633]; E1JHJ5 [1616-1633]; M9ND95 [1616-1633]	7296192576	4539095552	4533546912	5656493248	3.05604e+09	3238772256	1264570152	High	High	High	High	High	High	High	High	0	1.696e-05	3.51	55.21	K.KLEADINELEIALDHANK.A	[1616-1633]		Not Used
[K].TGEELQAAEDKINHLNK.[V]		E1JHJ3; M9NEP1; M9NF46; E1JHJ5; M9NCU7; P05661; B8A423; M9ND95; E1JHJ4	M9NEP1 [1005-1021]; M9NF46 [1005-1021]; E1JHJ5 [1005-1021]; M9ND95 [1005-1021]	7288881792	4745778304	4705773760	5260594752	3234433216	3362183744	634198920	High	High	High	High	High	High	High	High	0.0009933	0.002075	2.55	37.72	K.TGEELQAAEDKINHLNK.V	[1005-1021]		Not Used
[R].QLEEAESQVSQLSK.[I]		E1JHJ3; M9NEP1; M9NF46; E1JHJ5; M9NCU7; P05661; Q26433; B8A423; M9ND95; E1JHJ4	M9NEP1 [1289-1302]; M9NF46 [1289-1302]; E1JHJ5 [1289-1302]; M9ND95 [1289-1302]	7247892272	4730253792	4787411736	6198157112	3820629120	4008295488	1014464178	High	High	High	High	High	High	High	High	0.0008329	0.001057	2.66	33.02	R.QLEEAESQVSQLSK.I	[1289-1302]		Not Used
[K].LEQTLDELEDSLER.[E]		E1JHJ3; M9NEP1; M9NF46; E1JHJ5; M9NCU7; P05661; B8A423; M9ND95; E1JHJ4	M9NEP1 [1026-1039]; M9NF46 [1026-1039]; E1JHJ5 [1026-1039]; M9ND95 [1026-1039]	6844995680	4.18279e+09	4160464032	7375942752	4396636096	4628442784	947024876	High	High	High	High	High	High	High	High	0.0008329	0.0002613	2.82	54.97	K.LEQTLDELEDSLER.E	[1026-1039]		Not Used
[K].NKDPLNDTVVDQFKK.[S]		E1JHJ3; M9NEP1; M9NF46; E1JHJ5; M9NCU7; P05661; B8A423; M9ND95; E1JHJ4	M9NEP1 [597-611]; M9NF46 [597-611]; E1JHJ5 [597-611]; M9ND95 [597-611]	6826561233	4310743655	4318640460	4565313920	3.01933e+09	3.15594e+09	238910848	High	High	High	High	High	High	High	High	0.003318	0.005659	2.59	36.16	K.NKDPLNDTVVDQFKK.S	[597-611]		Not Used
[K].GAYEEGQEQLEAVR.[R]		E1JHJ3; M9NEP1; M9NF46; E1JHJ5; M9NCU7; P05661; Q26433; B8A423; M9ND95; E1JHJ4	M9NEP1 [1485-1498]; M9NF46 [1485-1498]; E1JHJ5 [1485-1498]; M9ND95 [1485-1498]	6776468960	4598574368	4.65713e+09	6214928384	4044270560	4239924480	1024529184	High	High	High	High	High	High	High	High	0.0008329	0.0005952	2.11	33.13	K.GAYEEGQEQLEAVR.R	[1485-1498]		Not Used
[R].NLEHDLDNLR.[E]		E1JHJ3; M9NEP1; M9NF46; E1JHJ5; M9NCU7; P05661; Q26433; B8A423; M9ND95; E1JHJ4	M9NEP1 [1334-1343]; M9NF46 [1334-1343]; E1JHJ5 [1334-1343]; M9ND95 [1334-1343]	6697840728	4137390560	4066135332	7353829480	4284018572	4521083964	909125437	High	High	High	High	High	High	High	High	0.0008329	0.0006206	2.07	35.48	R.NLEHDLDNLR.E	[1334-1343]		Not Used
[K].GALQDYQER.[N]		E1JHJ3; M9NEP1; M9NF46; E1JHJ5; M9NCU7; P05661; B8A423; M9ND95; E1JHJ4	M9NEP1 [895-903]; M9NF46 [895-903]; E1JHJ5 [895-903]; M9ND95 [895-903]	6406071808	4817715712	4880912896	5320221688	3800021504	4004464128	820970368	High	High	High	High	High	High	High	High	0.00338	0.007653	1.48	20.44	K.GALQDYQER.N	[895-903]		Not Used
[K].SCWIPDEK.[E]	1xCarbamidomethyl [C2]	E1JHJ3; M9NEP1; M9NF46; E1JHJ5; M9NCU7; P05661; B8A423; M9ND95; E1JHJ4	M9NEP1 [37-44]; M9NF46 [37-44]; E1JHJ5 [37-44]; M9ND95 [37-44]	6390806528	4281065280	4300183552	5018642560	3156948448	3318372032	673364024	High	High	High	High	High	High	High	High	0.002867	0.004795	1.53	32.51	K.SCWIPDEK.E	[37-44]		Not Used
[R].ELENELDGEQR.[R]		E1JHJ3; M9NEP1; M9NF46; E1JHJ5; M9NCU7; P05661; B8A423; M9ND95; E1JHJ4	M9NEP1 [1820-1830]; M9NF46 [1820-1830]; E1JHJ5 [1820-1830]; M9ND95 [1820-1830]	6.3266e+09	4416876300	4319380806	6015474284	3935505944	4175337826	962358048	High	High	High	High	High	High	High	High	0.0008329	0.001171	1.73	26.2	R.ELENELDGEQR.R	[1820-1830]		Not Used
[R].IADEIR.[AR]		E1JHJ3; M9NEP1; M9NF46; E1JHJ5; M9NCU7; P05661; B8A423; M9ND95; Q9VL59; E1JHJ4	M9NEP1 [1764-1769]; M9NF46 [1764-1769]; E1JHJ5 [1764-1769]; M9ND95 [1764-1769]	6154634632	4597261150	4709051250	5415088562	3800178902	4116942286	7.13969e+08	High	High	High	High	High	High	High	High	0.005754	0.04331	1.4	18.96	R.LADELR.A	[1764-1769]		Not Used
[K].ELEALNAK.[L]		E1JHJ3; M9NEP1; M9NF46; E1JHJ5; M9NCU7; P05661; B8A423; M9ND95; E1JHJ4	M9NEP1 [871-878]; M9NF46 [871-878]; E1JHJ5 [871-878]; M9ND95 [871-878]	5881972736	4176474112	4221358592	4817794560	3175949312	3475749888	648931008	High	High	High	High	High	High	High	High	0.00369	0.01092	1.59	22.7	K.ELEALNAK.L	[871-878]		Not Used
[R].ANAIANAAEK.[K]		E1JHJ3; M9NEP1; M9NF46; E1JHJ5; M9NCU7; P05661; Q26433; B8A423; M9ND95; E1JHJ4	M9NEP1 [1434-1443]; M9NF46 [1434-1443]; E1JHJ5 [1434-1443]; M9ND95 [1434-1443]	5879451136	4181899520	4215762944	4733801984	3251128320	3309069568	714001472	High	High	High	High	High	High	High	High	0.003318	0.006243	1.66	14.94	R.ANAIANAAEK.K	[1434-1443]		Not Used
[R].VRELENELDGEQR.[R]		E1JHJ3; M9NEP1; M9NF46; E1JHJ5; M9NCU7; P05661; B8A423; M9ND95; E1JHJ4	M9NEP1 [1818-1830]; M9NF46 [1818-1830]; E1JHJ5 [1818-1830]; M9ND95 [1818-1830]	5841803126	3774305736	3752951248	3357897868	2022951394	2143746021	4.79218e+08	High	High	High	High	High	High	High	High	0.00338	0.006617	2.88	26.94	R.VRELENELDGEQR.R	[1818-1830]		Not Used
[R].TWPWYKLWQKVKPLLNVSR.[I]		E1JHJ3; M9NEP1; M9NF46; E1JHJ5; M9NCU7; P05661; B8A423; M9ND95; E1JHJ4	M9NEP1 [825-843]; M9NF46 [825-843]; E1JHJ5 [825-843]; M9ND95 [825-843]	5.70717e+09	2.4703e+09	2100560752	987316432	1.11727e+06	325813	667565	High	High	High	High	Peak Found	Peak Found	Peak Found	High	0.0008329	0.001004	2.72	84.98	R.TWPWYKLWQKVKPLLNVSR.I	[825-843]		Not Used
[K].NKDPLNDTVVDQFK.[K]		E1JHJ3; M9NEP1; M9NF46; E1JHJ5; M9NCU7; P05661; B8A423; M9ND95; E1JHJ4	M9NEP1 [597-610]; M9NF46 [597-610]; E1JHJ5 [597-610]; M9ND95 [597-610]	5679987180	3694401324	3770581388	7176923856	5143276666	5446277608	1.09011e+09	High	High	High	High	High	High	High	High	0.003053	0.005275	2.67	40.6	K.NKDPLNDTVVDQFK.K	[597-610]		Not Used
[R].QAEQELADAHEQLNEVSAQNASISAAK.[R]		E1JHJ3; M9NEP1; M9NF46; E1JHJ5; M9NCU7; P05661; B8A423; M9ND95; E1JHJ4	M9NEP1 [1700-1726]; M9NF46 [1700-1726]; E1JHJ5 [1700-1726]; M9ND95 [1700-1726]	5624837128	3514568856	3320787816	4384228744	2766336384	2720474000	569604228	High	High	High	High	High	High	High	High	0.0008329	0.0007042	3.57	42.06	R.QAEQELADAHEQLNEVSAQNASISAAK.R	[1700-1726]		Not Used
[R].TLNDFDASK.[K]		E1JHJ3; M9NEP1; M9NF46; E1JHJ5; M9NCU7; P05661; Q26433; B8A423; M9ND95; E1JHJ4	M9NEP1 [1268-1276]; M9NF46 [1268-1276]; E1JHJ5 [1268-1276]; M9ND95 [1268-1276]	5439227392	3853546240	3876395520	4508497408	2971439872	3180010496	729026752	Peak Found	Peak Found	High	Peak Found	High	Peak Found	Peak Found	High	0.00369	0.01437	1.39	22.51	R.TLNDFDASK.K	[1268-1276]		Not Used
[R].YPVYTNR.[C]		E1JHJ3; M9NEP1; M9NF46; E1JHJ5; M9NCU7; P05661; B8A423; M9ND95; E1JHJ4	M9NEP1 [132-138]; M9NF46 [132-138]; E1JHJ5 [132-138]; M9ND95 [132-138]	5360659456	4003960576	4089702912	4454898176	3164318976	3366087680	561168704	High	Peak Found	High	High	High	High	Peak Found	High	0.00369	0.01394	1.39	20.41	R.YPVYTNR.C	[132-138]		Not Used
[R].ANALQNELEESR.[T]		E1JHJ3; M9NEP1; M9NF46; E1JHJ5; M9NCU7; P05661; B8A423; M9ND95; E1JHJ4	M9NEP1 [1677-1688]; M9NF46 [1677-1688]; E1JHJ5 [1677-1688]; M9ND95 [1677-1688]	5250970052	3747594320	3758631912	5055125772	3277508566	3464896046	7.82105e+08	High	High	High	High	High	High	High	High	0.0008329	0.0002376	2.8	33.13	R.ANALQNELEESR.T	[1677-1688]		Not Used
[K].LTNTHLGK.[S]		E1JHJ3; M9NEP1; M9NF46; E1JHJ5; M9NCU7; P05661; B8A423; M9ND95; E1JHJ4	M9NEP1 [551-558]; M9NF46 [551-558]; E1JHJ5 [551-558]; M9ND95 [551-558]	5142832640	3345777664	3360189184	4171484416	2515400448	2504330752	393828288	Peak Found	High	High	High	Peak Found	Peak Found	Peak Found	High	0.00369	0.01319	1.08	10.86	K.LTNTHLGK.S	[551-558]		Not Used
[K].RLEAEKDELQAALEEAEAALEQEENK.[V]		E1JHJ3; M9NEP1; M9NF46; E1JHJ5; M9NCU7; P05661; B8A423; M9ND95; E1JHJ4	M9NEP1 [1531-1556]; M9NF46 [1531-1556]; E1JHJ5 [1531-1556]; M9ND95 [1531-1556]	5.10515e+09	2650690416	2487929056	2000817984	1300594445	1.39605e+09	8.70466e+08	High	High	High	High	High	High	High	High	0	3.616e-07	6.35	72.04	K.RLEAEKDELQAALEEAEAALEQEENK.V	[1531-1556]		Not Used
[R].IQEKEEEFENTR.[K]		E1JHJ3; M9NEP1; M9NF46; E1JHJ5; M9NCU7; P05661; Q26433; B8A423; M9ND95; E1JHJ4	M9NEP1 [1575-1586]; M9NF46 [1575-1586]; E1JHJ5 [1575-1586]; M9ND95 [1575-1586]	4990905856	3483640960	3470471583	4175098880	2950264960	3121465344	637365696	High	High	High	High	High	High	High	High	0.0008329	0.001088	1.77	19.97	R.IQEKEEEFENTR.K	[1575-1586]		Not Used
[K].DLLQQVNPPKYEK.[A]		M9NEP1; E1JHJ5; B8A423; M9ND95; E1JHJ4	M9NEP1 [75-87]; E1JHJ5 [75-87]; M9ND95 [75-87]	4685504768	3055648640	3021835136	2056638784	1250405888	1.29062e+09	273563144	High	High	High	High	High	High	Peak Found	High	0.002867	0.004526	1.62	38.15	K.DLLQQVNPPKYEK.A	[75-87]		Not Used
[K].TGEELQAAEDK.[I]		E1JHJ3; M9NEP1; M9NF46; E1JHJ5; M9NCU7; P05661; B8A423; M9ND95; E1JHJ4	M9NEP1 [1005-1015]; M9NF46 [1005-1015]; E1JHJ5 [1005-1015]; M9ND95 [1005-1015]	4384288192	3025576896	2947534144	3775953216	2541655872	2642255072	457054552	High	High	High	High	High	High	High	High	0.004715	0.02976	1.97	18.1	K.TGEELQAAEDK.I	[1005-1015]		Not Used
[K].AQQELEEAEER.[A]		E1JHJ3; M9NEP1; M9NF46; E1JHJ5; M9NCU7; P05661; B8A423; M9ND95; E1JHJ4	M9NEP1 [1898-1908]; M9NF46 [1898-1908]; E1JHJ5 [1898-1908]; M9ND95 [1898-1908]	4094692608	2935208192	2858730752	3627294976	2547172352	2666321920	642950848	High	High	High	High	High	High	High	High	0.0008329	0.0005193	1.86	20.14	K.AQQELEEAEER.A	[1898-1908]		Not Used
[R].SKYESDGVAR.[S]		E1JHJ3; M9NEP1; M9NF46; E1JHJ5; M9NCU7; P05661; Q26433; B8A423; M9ND95; E1JHJ4	M9NEP1 [1372-1381]; M9NF46 [1372-1381]; E1JHJ5 [1372-1381]; M9ND95 [1372-1381]	3672521472	2766098800	2736055008	2759632448	1.92694e+09	1994178864	395549120	High	High	High	High	High	High	High	High	0.00338	0.006921	1.66	10.44	R.SKYESDGVAR.S	[1372-1381]		Not Used
[R].KAQQELEEAEER.[A]		E1JHJ3; M9NEP1; M9NF46; E1JHJ5; M9NCU7; P05661; B8A423; M9ND95; E1JHJ4	M9NEP1 [1897-1908]; M9NF46 [1897-1908]; E1JHJ5 [1897-1908]; M9ND95 [1897-1908]	3634671872	2608232448	2565722240	3589616768	2433083136	2473551872	345388208	High	High	High	High	High	High	High	High	0.0008329	0.001236	2.98	17.96	R.KAQQELEEAEER.A	[1897-1908]		Not Used
[K].VKPLLNVSR.[I]		E1JHJ3; M9NEP1; M9NF46; E1JHJ5; M9NCU7; P05661; B8A423; M9ND95; E1JHJ4	M9NEP1 [835-843]; M9NF46 [835-843]; E1JHJ5 [835-843]; M9ND95 [835-843]	3629913770	2.10484e+09	2121973810	6251867302	3524901514	3669596336	213544480	High	High	Peak Found	High	High	High	High	High	0.002867	0.005127	1.55	27.34	K.VKPLLNVSR.I	[835-843]		Not Used
[R].SEELEEAKR.[K]		E1JHJ3; M9NEP1; M9NF46; E1JHJ5; M9NCU7; P05661; Q26433; B8A423; M9ND95; E1JHJ4	M9NEP1 [1382-1390]; M9NF46 [1382-1390]; E1JHJ5 [1382-1390]; M9ND95 [1382-1390]	3621044480	2995293184	2995618496	2896063840	2385618240	2477169536	419908428	High	High	High	High	High	High	High	High	0.0008329	0.001627	2.16	11.73	R.SEELEEAKR.K	[1382-1390]		Not Used
[K].LLIEIFADHAGQSGGGEQAK.[G]		E1JHJ3; M9NEP1; M9NF46; E1JHJ5; M9NCU7; P05661; B8A423; M9ND95; E1JHJ4	M9NEP1 [616-635]; M9NF46 [616-635]; E1JHJ5 [616-635]; M9ND95 [616-635]	3572341498	1966121632	1955892960	1684555872	884968592	911832544	479064088	High	High	High	High	High	High	High	High	0	0.0001493	2.88	53.3	K.LLIEIFADHAGQSGGGEQAK.G	[616-635]		Not Used
[K].SCWIPDEKEGYLLGEIK.[A]	1xCarbamidomethyl [C2]	E1JHJ3; M9NEP1; M9NF46; E1JHJ5; M9NCU7; P05661; B8A423; M9ND95; E1JHJ4	M9NEP1 [37-53]; M9NF46 [37-53]; E1JHJ5 [37-53]; M9ND95 [37-53]	2922681408	1840321152	1834240064	2357133344	1302535264	1380411488	160841724	High	High	High	High	High	High	High	High	0.0008329	0.001555	2.2	56.1	K.SCWIPDEKEGYLLGEIK.A	[37-53]		Not Used
[K].AQQELEEAEERADLAEQAISK.[F]		E1JHJ3; M9NEP1; M9NF46; E1JHJ5; M9NCU7; P05661; B8A423; M9ND95; E1JHJ4	M9NEP1 [1898-1918]; M9NF46 [1898-1918]; E1JHJ5 [1898-1918]; M9ND95 [1898-1918]	2876908160	1722980336	1722650880	793957536	464867048	478380392	215661360	High	High	High	High	High	High	Peak Found	High	0.0009933	0.002054	2.46	50.08	K.AQQELEEAEERADLAEQAISK.F	[1898-1918]		Not Used
[K].KLSIENSDLLR.[Q]		E1JHJ3; M9NEP1; M9NF46; E1JHJ5; M9NCU7; P05661; Q26433; B8A423; M9ND95; E1JHJ4	M9NEP1 [1278-1288]; M9NF46 [1278-1288]; E1JHJ5 [1278-1288]; M9ND95 [1278-1288]	2852542976	1867033280	1868324672	2168931648	1303039872	1365927872	201963760	High	High	High	High	High	High	High	High	0.001545	0.002595	2.34	38.17	K.KLSIENSDLLR.Q	[1278-1288]		Not Used
[R].GREEQAEQDGEEEGGR.[V]		E1JHJ3; M9NEP1; M9NF46; E1JHJ5; M9NCU7; P05661; B8A423; M9ND95; E1JHJ4	M9NEP1 [367-382]; M9NF46 [367-382]; E1JHJ5 [367-382]; M9ND95 [367-382]	2667164384	2217758148	2227343972	2066658136	1676877960	1712942692	256958946	High	High	High	High	High	High	High	High	0.0008329	0.000284	2.93	12.41	R.GREEQAEQDGEEEGGR.V	[367-382]		Not Used
[R].LKGAYEEGQEQLEAVR.[R]		E1JHJ3; M9NEP1; M9NF46; E1JHJ5; M9NCU7; P05661; Q26433; B8A423; M9ND95; E1JHJ4	M9NEP1 [1483-1498]; M9NF46 [1483-1498]; E1JHJ5 [1483-1498]; M9ND95 [1483-1498]	2575497088	1730142720	1716551296	1373919552	818759472	874196306	134887352	High	High	High	High	High	High	Peak Found	High	0	6.67e-05	2.44	33.33	R.LKGAYEEGQEQLEAVR.R	[1483-1498]		Not Used
[K].GGGFATVSSAYK.[E]		E1JHJ3; M9NEP1; M9NF46; E1JHJ5; M9NCU7; P05661; B8A423; M9ND95; E1JHJ4	M9NEP1 [642-653]; M9NF46 [642-653]; E1JHJ5 [642-653]; M9ND95 [642-653]	2395563008	1570415232	1562232960	3066474240	1969310464	2086007808	81584256	High	High	High	High	High	High	Peak Found	High	0.002799	0.003555	1.63	30.3	K.GGGFATVSSAYK.E	[642-653]		Not Used
[K].VDDLAAELDASQK.[E]		E1JHJ3; M9NEP1; M9NF46; E1JHJ5; M9NCU7; P05661; Q26433; B8A423; M9ND95; E1JHJ4	M9NEP1 [1459-1471]; M9NF46 [1459-1471]; E1JHJ5 [1459-1471]; M9ND95 [1459-1471]	2362792184	1591437360	1569275632	2546506056	1577799016	1644450392	354929639	High	High	High	High	High	High	High	High	0.0008329	0.001324	2.55	38.2	K.VDDLAAELDASQK.E	[1459-1471]		Not Used
[R].LTQEEDAR.[N]		E1JHJ3; M9NEP1; M9NF46; E1JHJ5; M9NCU7; P05661; B8A423; M9ND95; E1JHJ4	M9NEP1 [925-932]; M9NF46 [925-932]; E1JHJ5 [925-932]; M9ND95 [925-932]	2163018752	1.98852e+09	1.98357e+09	1740190336	1650948864	1777543680	2.43595e+08	High	High	Peak Found	High	High	High	High	High	0.002867	0.004566	1.29	9.12	R.LTQEEDAR.N	[925-932]		Not Used
[R].ELEELGERLEEAGGATSAQIELNK.[K]		E1JHJ3; M9NEP1; M9NF46; E1JHJ5; M9NCU7; P05661; B8A423; M9ND95; E1JHJ4	M9NEP1 [1141-1164]; M9NF46 [1141-1164]; E1JHJ5 [1141-1164]; M9ND95 [1141-1164]	2145205344	1289285280	1243336416	513763392	310818036	314306196	124315488	High	High	High	High	High	High	Peak Found	High	0	4.779e-05	4.25	54	R.ELEELGERLEEAGGATSAQIELNK.K	[1141-1164]		Not Used
[K].KADQEISGLK.[K]		E1JHJ3; M9NEP1; M9NF46; E1JHJ5; M9NCU7; P05661; B8A423; M9ND95; E1JHJ4	M9NEP1 [941-950]; M9NF46 [941-950]; E1JHJ5 [941-950]; M9ND95 [941-950]	2034215296	1336399392	1333136752	2217695520	1398429632	1472580512	255734340	High	High	Peak Found	High	High	Peak Found	Peak Found	High	0.00449	0.02062	2.15	17.48	K.KADQEISGLK.K	[941-950]		Not Used
[K].LEADINELEIALDHANK.[A-]		E1JHJ3; M9NEP1; M9NF46; E1JHJ5; M9NCU7; P05661; Q26433; B8A423; M9ND95; E1JHJ4	M9NEP1 [1617-1633]; M9NF46 [1617-1633]; E1JHJ5 [1617-1633]; M9ND95 [1617-1633]	1848458560	1079627424	1077770336	2003865216	1115697248	1155995920	310655540	High	High	High	High	High	High	High	High	0	3.599e-05	2.67	57.55	K.LEADINELEIALDHANK.A	[1617-1633]		Not Used
[K].ISLTTQLEDTK.[R]		E1JHJ3; M9NEP1; M9NF46; E1JHJ5; M9NCU7; P05661; Q26433; B8A423; M9ND95; E1JHJ4	M9NEP1 [1305-1315]; M9NF46 [1305-1315]; E1JHJ5 [1305-1315]; M9ND95 [1305-1315]	1736420736	1231623808	1240727552	1676728832	1086403200	1142139008	238602192	High	High	High	High	Peak Found	High	High	High	0.0008329	0.0005158	1.93	38.13	K.ISLTTQLEDTK.R	[1305-1315]		Not Used
[K].AEELHAAEVK.[V]		E1JHJ3; M9NEP1; M9NF46; E1JHJ5; M9NCU7; P05661; M9ND95; E1JHJ4	M9NEP1 [858-867]; M9NF46 [858-867]; E1JHJ5 [858-867]; M9ND95 [858-867]	1614979840	1032590336	1003178176	1234307840	781327552	758905728	167659920	High	Peak Found	High	High	Peak Found	Peak Found	Peak Found	High	0.004575	0.02755	1.38	16.64	K.AEELHAAEVK.V	[858-867]		Not Used
[K].ELSFQSEEDR.[K]		E1JHJ3; M9NEP1; M9NF46; E1JHJ5; M9NCU7; P05661; B8A423; M9ND95; E1JHJ4	M9NEP1 [1848-1857]; M9NF46 [1848-1857]; E1JHJ5 [1848-1857]; M9ND95 [1848-1857]	1537467648	1071955200	1077925504	1527080576	997038208	1059138560	209155856	High	High	High	High	High	High	High	High	0.0008329	0.001584	1.62	28.12	K.ELSFQSEEDR.K	[1848-1857]		Not Used
[K].CNETLDTQQK.[R]	1xCarbamidomethyl [C1]	E1JHJ3; M9NEP1; M9NF46; E1JHJ5; M9NCU7; P05661; B8A423; M9ND95; E1JHJ4	M9NEP1 [442-451]; M9NF46 [442-451]; E1JHJ5 [442-451]; M9ND95 [442-451]	1532147968	1106380032	1113139456	1483341824	1038694016	1077194880	174792880	Peak Found	High	Peak Found	High	Peak Found	Peak Found	Peak Found	High	0.002867	0.00511	1.15	13.04	K.CNETLDTQQK.R	[442-451]		Not Used
[R].KAQQELEEAEERADLAEQAISK.[F]		E1JHJ3; M9NEP1; M9NF46; E1JHJ5; M9NCU7; P05661; B8A423; M9ND95; E1JHJ4	M9NEP1 [1897-1918]; M9NF46 [1897-1918]; E1JHJ5 [1897-1918]; M9ND95 [1897-1918]	1497030016	989700416	936985152	454862848	293516512	308255184	89414272	High	High	High	High	High	High	Peak Found	High	0.0008329	0.0004031	3.67	47.68	R.KAQQELEEAEERADLAEQAISK.F	[1897-1918]		Not Used
[R].EQVEEEAEGK.[A]		E1JHJ3; M9NEP1; M9NF46; E1JHJ5; M9NCU7; P05661; Q26433; B8A423; M9ND95; E1JHJ4	M9NEP1 [1344-1353]; M9NF46 [1344-1353]; E1JHJ5 [1344-1353]; M9ND95 [1344-1353]	1463107584	1162711680	1195201920	1586758528	1235912704	1342116224	202161376	High	High	High	High	High	High	High	High	0.0009933	0.002301	1.45	13.63	R.EQVEEEAEGK.A	[1344-1353]		Not Used
[K].RKLESELQTLHSDLDELLNEAK.[N]		E1JHJ3; M9NEP1; M9NF46; E1JHJ5; M9NCU7; P05661; B8A423; M9ND95; E1JHJ4	M9NEP1 [1727-1748]; M9NF46 [1727-1748]; E1JHJ5 [1727-1748]; M9ND95 [1727-1748]	1316220112	457913056	222438432					High	High	Peak Found	Not Found	Not Found	Not Found	Not Found	High	0.0008329	0.0001968	3.11	82.59	K.RKLESELQTLHSDLDELLNEAK.N	[1727-1748]		Not Used
[K].LFGCDTAELYK.[N]	1xCarbamidomethyl [C4]	E1JHJ3; M9NEP1; M9NF46; E1JHJ5; M9NCU7; P05661; B8A423; M9ND95; E1JHJ4	M9NEP1 [386-396]; M9NF46 [386-396]; E1JHJ5 [386-396]; M9ND95 [386-396]	1282401152	780834880	779532288	6969647104	4145805056	4331168256	830824192	High	High	High	High	High	High	Peak Found	High	0.0008329	0.0005387	2.36	43.16	K.LFGCDTAELYK.N	[386-396]		Not Used
[K].ADQEISGLKK.[D]		E1JHJ3; M9NEP1; M9NF46; E1JHJ5; M9NCU7; P05661; B8A423; M9ND95; E1JHJ4	M9NEP1 [942-951]; M9NF46 [942-951]; E1JHJ5 [942-951]; M9ND95 [942-951]	1261048768	894529056	887138240	880917504	581077616	607768208	165051056	High	Peak Found	High	High	Peak Found	Peak Found	Peak Found	High	0.00369	0.01447	1.41	16	K.ADQEISGLKK.D	[942-951]		Not Used
[K].QEKEDVYR.[I]		E1JHJ3; M9NEP1; M9NF46; E1JHJ5; M9NCU7; P05661; B8A423; M9ND95; E1JHJ4	M9NEP1 [343-350]; M9NF46 [343-350]; E1JHJ5 [343-350]; M9ND95 [343-350]	1238156160	800244544	785818752	998136832	587473536	572509824	120876272	Peak Found	Peak Found	High	High	High	High	Peak Found	High	0.00369	0.01068	1.41	10.28	K.QEKEDVYR.I	[343-350]		Not Used
[K].LESELQTLHSDLDELLNEAK.[N]		E1JHJ3; M9NEP1; M9NF46; E1JHJ5; M9NCU7; P05661; B8A423; M9ND95; E1JHJ4	M9NEP1 [1729-1748]; M9NF46 [1729-1748]; E1JHJ5 [1729-1748]; M9ND95 [1729-1748]	1218790816	7.29892e+08	741145472	8.41651e+08	501763071	5.41169e+08	189580704	High	High	High	High	High	High	Peak Found	High	0	5.315e-05	2.78	73.58	K.LESELQTLHSDLDELLNEAK.N	[1729-1748]		Not Used
[R].IQEKEEEFENTRK.[N]		E1JHJ3; M9NEP1; M9NF46; E1JHJ5; M9NCU7; P05661; Q26433; B8A423; M9ND95; E1JHJ4	M9NEP1 [1575-1587]; M9NF46 [1575-1587]; E1JHJ5 [1575-1587]; M9ND95 [1575-1587]	1199415424	788684224	797212736	627458432	404143360	414868512	97052176	High	High	Peak Found	High	High	High	Peak Found	High	0.001545	0.002881	1.63	16.72	R.IQEKEEEFENTRK.N	[1575-1587]		Not Used
[R].RQAEQELADAHEQLNEVSAQNASISAAK.[R]		E1JHJ3; M9NEP1; M9NF46; E1JHJ5; M9NCU7; P05661; B8A423; M9ND95; E1JHJ4	M9NEP1 [1699-1726]; M9NF46 [1699-1726]; E1JHJ5 [1699-1726]; M9ND95 [1699-1726]	1134370016	726788512	681582288	955894112	580727152	569513232	104010680	High	High	High	High	High	High	High	High	0	1.058e-05	6.13	39.58	R.RQAEQELADAHEQLNEVSAQNASISAAK.R	[1699-1726]		Not Used
[R].SYHIFYQIMSGSVPGVK.[DE]		E1JHJ3; M9NEP1; M9NF46; E1JHJ5; M9NCU7; P05661; B8A423; M9ND95; E1JHJ4	M9NEP1 [281-297]; M9NF46 [281-297]; E1JHJ5 [281-297]; M9ND95 [281-297]	962646432	435309336	455003968	632019792	289028536	301475512	46292640	High	High	High	High	High	High	Peak Found	High	0.0008329	0.0005756	3.22	59.16	R.SYHIFYQIMSGSVPGVK.E	[281-297]		Not Used
[K].KKLEADINELEIALDHANK.[A-]		E1JHJ3; M9NEP1; M9NF46; E1JHJ5; M9NCU7; P05661; Q26433; B8A423; M9ND95; E1JHJ4	M9NEP1 [1615-1633]; M9NF46 [1615-1633]; E1JHJ5 [1615-1633]; M9ND95 [1615-1633]	911676096	723953104	729953584	570912096	365727920	397179168	276505	High	High	High	High	High	High	Peak Found	High	0.0008329	0.0005291	2.69	50.25	K.KKLEADINELEIALDHANK.A	[1615-1633]		Not Used
[K].RQIEEAEEIAALNLAK.[F]		E1JHJ3; Q24410; M9NEP1; M9NF46; E1JHJ5; M9NCU7; P05661; B8A423; M9ND95; E1JHJ4; Q24411	M9NEP1 [1879-1894]; M9NF46 [1879-1894]; E1JHJ5 [1879-1894]; M9ND95 [1879-1894]	833179136	510228976	485504992	530686080	317076232	326447184	76975230	High	High	High	High	High	High	High	High	0.0008329	0.000491	4.05	47.37	K.RQIEEAEEIAALNLAK.F	[1879-1894]		Not Used
[R].LADEESR.[E]		E1JHJ3; M9NEP1; M9NF46; E1JHJ5; M9NCU7; P05661; Q26433; B8A423; M9ND95; E1JHJ4	M9NEP1 [1317-1323]; M9NF46 [1317-1323]; E1JHJ5 [1317-1323]; M9ND95 [1317-1323]	819576896	1106798592	1107302912	739972224	903729856	958103936	166232272	High	High	Peak Found	Peak Found	Peak Found	Peak Found	High	High	0.00369	0.01306	1.82	7.19	R.LADEESR.E	[1317-1323]		Not Used
[K].GGGFATVSSAYKEQLNSLMTTLR.[S]		E1JHJ3; M9NEP1; M9NF46; E1JHJ5; M9NCU7; P05661; B8A423; M9ND95; E1JHJ4	M9NEP1 [642-664]; M9NF46 [642-664]; E1JHJ5 [642-664]; M9ND95 [642-664]	761681728	347487712	348537088	345116224	155137904	163405072	17127432	High	High	High	High	High	High	Peak Found	High	0	2.502e-05	3.58	66.49	K.GGGFATVSSAYKEQLNSLMTTLR.S	[642-664]		Not Used
[R].ANAIANAAEKK.[Q]		E1JHJ3; M9NEP1; M9NF46; E1JHJ5; M9NCU7; P05661; Q26433; B8A423; M9ND95; E1JHJ4	M9NEP1 [1434-1444]; M9NF46 [1434-1444]; E1JHJ5 [1434-1444]; M9ND95 [1434-1444]	740396608	482728224	476659744	205818304	124797912	122498384	57509740	High	Peak Found	Peak Found	Peak Found	Peak Found	Peak Found	Peak Found	High	0.002563	0.003283	1.4	13.11	R.ANAIANAAEKK.Q	[1434-1444]		Not Used
[R].SEELEEAK.[R]		E1JHJ3; M9NEP1; M9NF46; E1JHJ5; M9NCU7; P05661; Q26433; B8A423; M9ND95; E1JHJ4	M9NEP1 [1382-1389]; M9NF46 [1382-1389]; E1JHJ5 [1382-1389]; M9ND95 [1382-1389]	717826880	781891136	787689600	637275072	645616704	711002688	268306	Peak Found	Peak Found	Peak Found	Peak Found	High	Peak Found	Peak Found	High	0.004575	0.02548	1.28	13.04	R.SEELEEAK.R	[1382-1389]		Not Used
[K].HNDAVAEMAEQVDQLNK.[L]		E1JHJ3; M9NEP1; M9NF46; E1JHJ5; M9NCU7; P05661; M9ND95; E1JHJ4	M9NEP1 [1195-1211]; M9NF46 [1195-1211]; E1JHJ5 [1195-1211]; M9ND95 [1195-1211]	6.70377e+08	327016144	327648080	655162272	319423632	337802336	25000943	High	High	High	High	High	High	Peak Found	High	0	5.134e-05	3.64	46.59	K.HNDAVAEMAEQVDQLNK.L	[1195-1211]		Not Used
[R].VKELSFQSEEDRK.[N]		E1JHJ3; M9NEP1; M9NF46; E1JHJ5; M9NCU7; P05661; B8A423; M9ND95; E1JHJ4	M9NEP1 [1846-1858]; M9NF46 [1846-1858]; E1JHJ5 [1846-1858]; M9ND95 [1846-1858]	630593296	412734528	395374416	219935408	142598796	142357136		High	High	Peak Found	High	Peak Found	High	Not Found	High	0.0009933	0.001958	1.86	22.84	R.VKELSFQSEEDRK.N	[1846-1858]		Not Used
[K].AEDMSNLTYLNDASVLHNLR.[Q]		M9NEP1; E1JHJ5; B8A423; M9ND95; E1JHJ4	M9NEP1 [88-107]; E1JHJ5 [88-107]; M9ND95 [88-107]	615981960	304058904	311611340	725021976	354917724	380683116	24728941	High	High	High	High	High	High	Peak Found	High	0	3.829e-05	4.04	57.05	K.AEDMSNLTYLNDASVLHNLR.Q	[88-107]		Not Used
[R].ATSVRPQFDGLAFPPR.[F]		E1JHJ3; M9NEP1; M9NF46; M9NCU7; P05661; B8A423	M9NEP1 [1938-1953]; M9NF46 [1938-1953]	607880732	362204228	389299568	923892120	429550420	5.52019e+08	61707843	High	High	High	High	High	High	Peak Found	High	0.0008329	0.001446	2.24	49.45	R.ATSVRPQFDGLAFPPR.F	[1938-1953]		Used
[R].ALDSMQASLEAEAK.[G]		E1JHJ3; M9NEP1; M9NF46; E1JHJ5; M9NCU7; P05661; Q26433; B8A423; M9ND95; E1JHJ4	M9NEP1 [1592-1605]; M9NF46 [1592-1605]; E1JHJ5 [1592-1605]; M9ND95 [1592-1605]	564953984	355110656	345564384	697636544	347913632	371990816	20644464	High	High	High	High	High	High	Peak Found	High	0	0.0001036	2.34	39.25	R.ALDSMQASLEAEAK.G	[1592-1605]		Not Used
[K].KKADQEISGLK.[K]		E1JHJ3; M9NEP1; M9NF46; E1JHJ5; M9NCU7; P05661; B8A423; M9ND95; E1JHJ4	M9NEP1 [940-950]; M9NF46 [940-950]; E1JHJ5 [940-950]; M9ND95 [940-950]	557958464	448980384	455999104	984096768	726843392	776013056		Peak Found	Peak Found	Peak Found	High	Peak Found	Peak Found	Not Found	High	0.00369	0.01383	1.7	14.72	K.KKADQEISGLK.K	[940-950]		Not Used
[K].ADQEISGLK.[K]		E1JHJ3; M9NEP1; M9NF46; E1JHJ5; M9NCU7; P05661; B8A423; M9ND95; E1JHJ4	M9NEP1 [942-950]; M9NF46 [942-950]; E1JHJ5 [942-950]; M9ND95 [942-950]	448918272	323343616	3.25427e+08	833698496	559697664	605355776	72649800	High	Peak Found	Peak Found	High	Peak Found	High	Peak Found	High	0.002867	0.004795	1.49	20.82	K.ADQEISGLK.K	[942-950]		Not Used
[R].RDLEEANIQHESTLANLR.[K]		E1JHJ3; M9NEP1; M9NF46; E1JHJ5; M9NCU7; P05661; B8A423; M9ND95; E1JHJ4	M9NEP1 [1175-1192]; M9NF46 [1175-1192]; E1JHJ5 [1175-1192]; M9ND95 [1175-1192]	431170920	260072766	260728136	348601006	205664386	215903463	4.13243e+07	High	High	High	High	High	High	Peak Found	High	0.0008329	0.0008317	3.52	35.94	R.RDLEEANIQHESTLANLR.K	[1175-1192]		Not Used
[K].VIAYFATVGASKK.[T]		E1JHJ3; M9NEP1; M9NF46; E1JHJ5; M9NCU7; P05661; B8A423; M9ND95; E1JHJ4	M9NEP1 [192-204]; M9NF46 [192-204]; E1JHJ5 [192-204]; M9ND95 [192-204]	375141888	223149125	225904533	120991872	76998502	77572820	107526256	High	Peak Found	Peak Found	High	Peak Found	Peak Found	High	High	0.0008329	0.00087	1.67	36.98	K.VIAYFATVGASKK.T	[192-204]		Not Used
[K].KSCWIPDEKEGYLLGEIK.[A]	1xCarbamidomethyl [C3]	E1JHJ3; M9NEP1; M9NF46; E1JHJ5; M9NCU7; P05661; B8A423; M9ND95; E1JHJ4	M9NEP1 [36-53]; M9NF46 [36-53]; E1JHJ5 [36-53]; M9ND95 [36-53]	369645328	218661848	222110416	199006456	111626316	116519924	1.85116e+06	High	Peak Found	High	High	Peak Found	Peak Found	Peak Found	High	0.00449	0.02159	1.92	51.12	K.KSCWIPDEKEGYLLGEIK.A	[36-53]		Not Used
[R].LEAEKDELQAALEEAEAALEQEENKVLR.[A]		E1JHJ3; M9NEP1; M9NF46; E1JHJ5; M9NCU7; P05661; B8A423; M9ND95; E1JHJ4	M9NEP1 [1532-1559]; M9NF46 [1532-1559]; E1JHJ5 [1532-1559]; M9ND95 [1532-1559]	352914400	173792560	147328928					High	Peak Found	Peak Found	Not Found	Not Found	Not Found	Not Found	High	0.0008329	0.0008696	2.07	86.79	R.LEAEKDELQAALEEAEAALEQEENKVLR.A	[1532-1559]		Not Used
[K].CLEAVGLDPDMYR.[I]	1xCarbamidomethyl [C1]	M9NEP1	M9NEP1 [744-756]	334774972	165304080	165564760	340279908	194070860	197096090	1.48679e+06	High	High	High	High	High	Peak Found	Peak Found	High	0.0008329	0.0004169	1.93	48.83	K.CLEAVGLDPDMYR.I	[744-756]		Used
[K].EQLNSLMTTLR.[S]		E1JHJ3; M9NEP1; M9NF46; E1JHJ5; M9NCU7; P05661; B8A423; M9ND95; E1JHJ4	M9NEP1 [654-664]; M9NF46 [654-664]; E1JHJ5 [654-664]; M9ND95 [654-664]	326736704	162519712	165801984	621397696	310844160	328499328	3.82029e+06	High	Peak Found	High	High	High	High	Peak Found	High	0.0008329	0.0004177	1.92	47.79	K.EQLNSLMTTLR.S	[654-664]		Not Used
[K].KDLLQQVNPPK.[Y]		M9NEP1; E1JHJ5; B8A423; M9ND95; E1JHJ4	M9NEP1 [74-84]; E1JHJ5 [74-84]; M9ND95 [74-84]	300726760	198094008	190003032	297386776	177406840	180725756	26226707	High	Peak Found	High	High	High	High	Peak Found	High	0.002867	0.003659	2.72	31.78	K.KDLLQQVNPPK.Y	[74-84]		Not Used
[K].EEEFENTR.[K]		E1JHJ3; M9NEP1; M9NF46; E1JHJ5; M9NCU7; P05661; Q26433; B8A423; M9ND95; E1JHJ4	M9NEP1 [1579-1586]; M9NF46 [1579-1586]; E1JHJ5 [1579-1586]; M9ND95 [1579-1586]	278080224	262450464	258611632	308689184	263766784	284645568	45856124	High	High	High	High	High	High	Peak Found	High	0.00369	0.01328	1.3	15.76	K.EEEFENTR.K	[1579-1586]		Not Used
[K].YESDGVAR.[S]		E1JHJ3; M9NEP1; M9NF46; E1JHJ5; M9NCU7; P05661; Q26433; B8A423; M9ND95; E1JHJ4	M9NEP1 [1374-1381]; M9NF46 [1374-1381]; E1JHJ5 [1374-1381]; M9ND95 [1374-1381]	232174688	226411232	221616480	277086432	239116512	260683856		Peak Found	High	Peak Found	Peak Found	Peak Found	High	Not Found	High	0.003529	0.009583	1.32	11.38	K.YESDGVAR.S	[1374-1381]		Not Used
[R].LEEAGGATSAQIELNKK.[R]		E1JHJ3; M9NEP1; M9NF46; E1JHJ5; M9NCU7; P05661; B8A423; M9ND95; E1JHJ4	M9NEP1 [1149-1165]; M9NF46 [1149-1165]; E1JHJ5 [1149-1165]; M9ND95 [1149-1165]	211667616	144934272	150657280	215293616	134204952	144900336	15984472	High	Peak Found	Peak Found	Peak Found	High	Peak Found	Peak Found	High	0.005344	0.03592	1.2	28.28	R.LEEAGGATSAQIELNKK.R	[1149-1165]		Not Used
[K].EKNEYYGQLNDLR.[A]		E1JHJ3; M9NEP1; M9NF46; M9ND95; E1JHJ4	M9NEP1 [1219-1231]; M9NF46 [1219-1231]; M9ND95 [1219-1231]	194670984	121727464	127743112	261033952	158341472	163398276	1.66497e+07	High	Peak Found	Peak Found	High	High	Peak Found	Peak Found	High	0.00369	0.01067	1.46	34.24	K.EKNEYYGQLNDLR.A	[1219-1231]		Used
[K].KDIEDLELNVQK.[A]		E1JHJ3; M9NEP1; M9NF46; E1JHJ5; M9NCU7; P05661; B8A423; M9ND95; E1JHJ4	M9NEP1 [951-962]; M9NF46 [951-962]; E1JHJ5 [951-962]; M9ND95 [951-962]	182113776	127219592	131704968	121714776	93449384	96023528	20215132	High	Peak Found	Peak Found	Peak Found	High	Peak Found	Peak Found	High	0.003529	0.0096	1.88	36.17	K.KDIEDLELNVQK.A	[951-962]		Not Used
[R].AGVLGQMEEFRDER.[L]		E1JHJ3; M9NEP1; M9NF46; E1JHJ5; M9NCU7; P05661; B8A423; M9ND95; E1JHJ4	M9NEP1 [766-779]; M9NF46 [766-779]; E1JHJ5 [766-779]; M9ND95 [766-779]	175880732	90887614	90512254	580303824	276891408	298340284	3.55653e+06	Peak Found	Peak Found	Peak Found	High	High	Peak Found	Peak Found	High	0.004575	0.02716	1.5	42.32	R.AGVLGQMEEFRDER.L	[766-779]		Not Used
[K].KGGGFATVSSAYK.[E]		E1JHJ3; M9NEP1; M9NF46; E1JHJ5; M9NCU7; P05661; B8A423; M9ND95; E1JHJ4	M9NEP1 [641-653]; M9NF46 [641-653]; E1JHJ5 [641-653]; M9ND95 [641-653]	145896000	108455112	110655016	358258080	240861504	264178816	3.48565e+06	High	Peak Found	Peak Found	High	High	High	Peak Found	High	0.001808	0.00306	2.24	25.38	K.KGGGFATVSSAYK.E	[641-653]		Not Used
[K].KGGGFATVSSAYKEQLNSLMTTLR.[S]		E1JHJ3; M9NEP1; M9NF46; E1JHJ5; M9NCU7; P05661; B8A423; M9ND95; E1JHJ4	M9NEP1 [641-664]; M9NF46 [641-664]; E1JHJ5 [641-664]; M9ND95 [641-664]	143370208	118017136	182495472	138479392	103520624	111496928	331080	High	High	High	High	High	High	Peak Found	High	0.0008329	0.0002372	2.89	61.68	K.KGGGFATVSSAYKEQLNSLMTTLR.S	[641-664]		Not Used
[R].YMILAPAIMAAEK.[V]		M9NEP1	M9NEP1 [723-735]	134554816	55095108	56021312	131728056	56255960	56568416		High	Peak Found	Peak Found	Peak Found	Peak Found	Peak Found	Not Found	High	0.00369	0.01256	1.04	60.15	R.YMILAPAIMAAEK.V	[723-735]		Used
[R].RIQEKEEEFENTR.[K]		E1JHJ3; M9NEP1; M9NF46; E1JHJ5; M9NCU7; P05661; Q26433; B8A423; M9ND95; E1JHJ4	M9NEP1 [1574-1586]; M9NF46 [1574-1586]; E1JHJ5 [1574-1586]; M9ND95 [1574-1586]	134061408	94117488	97317176	108498344	74160960	77125296	177670	Peak Found	Peak Found	High	High	Peak Found	Peak Found	Peak Found	High	0.002563	0.003425	1.8	18.7	R.RIQEKEEEFENTR.K	[1574-1586]		Not Used
[K].LKVDDLAAELDASQKECR.[N]	1xCarbamidomethyl [C17]	E1JHJ3; M9NEP1; M9NF46; E1JHJ5; M9NCU7; P05661; Q26433; B8A423; M9ND95; E1JHJ4	M9NEP1 [1457-1474]; M9NF46 [1457-1474]; E1JHJ5 [1457-1474]; M9ND95 [1457-1474]	114518676	75027480	78954624	25168220	14097746	17847418	2.62954e+06	High	High	High	Peak Found	Peak Found	Peak Found	Peak Found	High	0.0008329	0.0005062	1.97	44.46	K.LKVDDLAAELDASQKECR.N	[1457-1474]		Not Used
[K].AEDMSNLTYLNDASVLHNLR.[Q]	1xOxidation [M4]	M9NEP1; E1JHJ5; B8A423; M9ND95; E1JHJ4	M9NEP1 [88-107]; E1JHJ5 [88-107]; M9ND95 [88-107]	88375232	56047188	56868872	150524112	88179192	95425480	4834756	Peak Found	Peak Found	Peak Found	High	High	High	Peak Found	High	0.0008329	0.0005428	2.41	52.81	K.AEDMSNLTYLNDASVLHNLR.Q	[88-107]		Not Used
[K].ECRNYSTELFR.[L]	1xCarbamidomethyl [C2]	E1JHJ3; M9NEP1; M9NF46; E1JHJ5; M9NCU7; P05661; Q26433; B8A423; M9ND95; E1JHJ4	M9NEP1 [1472-1482]; M9NF46 [1472-1482]; E1JHJ5 [1472-1482]; M9ND95 [1472-1482]	29532312	20348522	21160862	24468624	18091048	19105734	1.11801e+06	High	Peak Found	Peak Found	Peak Found	Peak Found	Peak Found	Peak Found	High	0.00369	0.01306	1.53	32.43	K.ECRNYSTELFR.L	[1472-1482]		Not Used
[K].HNDAVAEMAEQVDQLNK.[L]	1xOxidation [M8]	E1JHJ3; M9NEP1; M9NF46; E1JHJ5; M9NCU7; P05661; M9ND95; E1JHJ4	M9NEP1 [1195-1211]; M9NF46 [1195-1211]; E1JHJ5 [1195-1211]; M9ND95 [1195-1211]	26372444	17736078	18353794	37599820	23578028	14069586		High	Peak Found	Peak Found	Peak Found	Peak Found	Peak Found	Not Found	High	0.004575	0.02659	1.53	30.66	K.HNDAVAEMAEQVDQLNK.L	[1195-1211]		Not Used
Q9VD58	CG6439, isoform A OS=Drosophila melanogaster GN=CG6439 PE=2 SV=1	10	3	3	370	CG6439	0	Peak Found	Peak Found	Peak Found	High	High	Peak Found	Peak Found
Annotated Sequence	Modifications	Protein Accessions	Positions in Master Proteins	Abundance: F1: Sample, delta2-46 Myofibril	Abundance: F3: Sample, delta2-46 Myofibril	Abundance: F4: Sample, delta2-46 Myofibril	Abundance: F2: Control, WT Myofibril	Abundance: F5: Control, WT Myofibril	Abundance: F6: Control, WT Myofibril	Abundance: F7: Control, WT Thick Filament	Found in Sample: [S1] F1: Sample, delta2-46 Myofibril	Found in Sample: [S3] F3: Sample, delta2-46 Myofibril	Found in Sample: [S4] F4: Sample, delta2-46 Myofibril	Found in Sample: [S2] F2: Control, WT Myofibril	Found in Sample: [S5] F5: Control, WT Myofibril	Found in Sample: [S6] F6: Control, WT Myofibril	Found in Sample: [S7] F7: Control, WT Thick Filament	Confidence (by Search Engine): Sequest HT	Percolator q-Value (by Search Engine): Sequest HT	Percolator PEP (by Search Engine): Sequest HT	XCorr (by Search Engine): Sequest HT	Top Apex RT [min]	Sequence in Protein	Positions in Protein	Peptide Group Modifications in Protein	Quan Usage
[K].LGDGLFLR.[S]		Q9VD58	Q9VD58 [213-220]	47238028	2.78873e+07	28182618	131650376	71726608	76522040	40779400	Peak Found	Peak Found	Peak Found	High	High	Peak Found	Peak Found	High	0.003318	0.005678	1.54	45.83	K.LGDGLFLR.S	[213-220]		Used
[K].DLGGQSTTQDFTR.[A]		Q9VD58	Q9VD58 [351-363]	22162066	14240526	13871855	75062720	42674784	43585928	17362998	Peak Found	Peak Found	Peak Found	High	Peak Found	Peak Found	Peak Found	High	0.004344	0.01651	0.87	28.44	K.DLGGQSTTQDFTR.A	[351-363]		Used
[K].LRNDLDLYANVVHVR.[S]		Q9VD58	Q9VD58 [121-135]	1.17995e+07	6.79505e+06	6.9739e+06	38578340	21112705	23356025	1.82102e+07	Peak Found	Peak Found	Peak Found	High	Peak Found	Peak Found	Peak Found	High	0.0009933	0.001965	1.68	46.55	K.LRNDLDLYANVVHVR.S	[121-135]		Used
L0MN91	Bent, isoform I OS=Drosophila melanogaster GN=bt PE=4 SV=1	14	90	0	8866	bt	0	High	High	High	High	High	High	Peak Found
Annotated Sequence	Modifications	Protein Accessions	Positions in Master Proteins	Abundance: F1: Sample, delta2-46 Myofibril	Abundance: F3: Sample, delta2-46 Myofibril	Abundance: F4: Sample, delta2-46 Myofibril	Abundance: F2: Control, WT Myofibril	Abundance: F5: Control, WT Myofibril	Abundance: F6: Control, WT Myofibril	Abundance: F7: Control, WT Thick Filament	Found in Sample: [S1] F1: Sample, delta2-46 Myofibril	Found in Sample: [S3] F3: Sample, delta2-46 Myofibril	Found in Sample: [S4] F4: Sample, delta2-46 Myofibril	Found in Sample: [S2] F2: Control, WT Myofibril	Found in Sample: [S5] F5: Control, WT Myofibril	Found in Sample: [S6] F6: Control, WT Myofibril	Found in Sample: [S7] F7: Control, WT Thick Filament	Confidence (by Search Engine): Sequest HT	Percolator q-Value (by Search Engine): Sequest HT	Percolator PEP (by Search Engine): Sequest HT	XCorr (by Search Engine): Sequest HT	Top Apex RT [min]	Sequence in Protein	Positions in Protein	Peptide Group Modifications in Protein	Quan Usage
[K].FDPDTGIWLPVGR.[S]		Q7KQP6; D1YSG0; Q24463; L0MN91; O76281; X2JD89; L0MPZ1	L0MN91 [4457-4469]	200420384	119373408	117369232	193722416	106312512	106123920	1.95186e+06	High	Peak Found	High	High	High	Peak Found	Peak Found	High	0.0009933	0.001721	1.55	60.96	K.FDPDTGIWLPVGR.S	[4457-4469]		Used
[K].IITPLNEVR.[I]		Q7KQP6; D1YSG0; Q24463; L0MN91; O76281; X2JD89; L0MPZ1	L0MN91 [5800-5808]	199271328	112818272	114547776	206308752	114072864	120502688		High	High	High	High	High	High	Not Found	High	0.00338	0.006596	1.44	40.46	K.IITPLNEVR.I	[5800-5808]		Used
[K].IIDPQAASPPLIVKPLR.[D]		Q7KQP6; D1YSG0; Q961U1; L0MN91; X2JD89; L0MPZ1	L0MN91 [7572-7588]	197998816	117082616	113128424	166516240	92550440	98539696	1.5624e+06	High	High	High	High	High	High	Peak Found	High	0	0.0001435	2.69	50.45	K.IIDPQAASPPLIVKPLR.D	[7572-7588]		Used
[R].FLLPIGR.[L]		Q7KQP6; D1YSG0; Q961U1; L0MN91; O76281; X2JD89; L0MPZ1	L0MN91 [8210-8216]	189535424	109233160	108438048	229382480	123456904	129116784	3.23471e+06	High	High	High	High	High	High	Peak Found	High	0.00449	0.01859	1.48	51.21	R.FLLPIGR.L	[8210-8216]		Used
[R].FLAPFFDK.[S]		Q7KQP6; D1YSG0; Q24463; L0MN91; O76281; X2JD89; L0MPZ1	L0MN91 [5500-5507]	178031808	105775816	107256040	193287392	105047080	111908296	2.06983e+06	High	High	High	High	High	High	Peak Found	High	0.00338	0.008015	1.31	56.09	R.FLAPFFDK.S	[5500-5507]		Used
[K].DDGGIPITGYVIEK.[M]		Q7KQP6; D1YSG0; L0MN91; O76281; X2JD89; L0MPZ1	L0MN91 [3255-3268]	175013728	108542872	105193560	195056064	113304160	116265576		High	Peak Found	Peak Found	High	Peak Found	Peak Found	Not Found	High	0.00369	0.01313	1.41	50.27	K.DDGGIPITGYVIEK.M	[3255-3268]		Used
[K].IGSPPIINR.[C]		Q7KQP6; D1YSG0; Q961U1; L0MN91; X2JD89; L0MPZ1	L0MN91 [7277-7285]	171153312	99023888	99163872	167413296	95523952	101174760	1.86098e+06	High	High	High	High	High	Peak Found	Peak Found	High	0.0008329	0.001464	1.37	30.23	K.IGSPPIINR.C	[7277-7285]		Used
[K].IPNLIENAEYEFR.[V]		Q7KQP6; D1YSG0; L0MN91; O76281; X2JD89; L0MPZ1	L0MN91 [6748-6760]	166817984	97142240	91746720	165291360	94411928	98838408		High	Peak Found	Peak Found	High	Peak Found	Peak Found	Not Found	High	0.00338	0.007861	0.93	60.55	K.IPNLIENAEYEFR.V	[6748-6760]		Used
[K].SLSSSDILDLR.[Y]		Q7KQP6; D1YSG0; Q961U1; L0MN91; O76281; X2JD89; L0MPZ1	L0MN91 [8604-8614]	163195520	102799456	104636608	182124176	109075672	114234144		High	Peak Found	Peak Found	High	Peak Found	Peak Found	Not Found	High	0.0008329	0.001407	1.73	48.56	K.SLSSSDILDLR.Y	[8604-8614]		Used
[K].AVNAIGESDPLEAVNTIIAK.[N]		Q7KQP6; D1YSG0; Q24463; L0MN91; O76281; X2JD89; L0MPZ1	L0MN91 [5672-5691]	158073088	84511272	83321432	147004800	77025408	79261664	1.65978e+06	High	High	Peak Found	High	High	High	Peak Found	High	0.002867	0.004585	1.73	64.86	K.AVNAIGESDPLEAVNTIIAK.N	[5672-5691]		Used
[K].VSSFCTVPFVR.[I]	1xCarbamidomethyl [C5]	Q7KQP6; D1YSG0; L0MN91; X2JD89; L0MPZ1	L0MN91 [6636-6646]	157668784	92364848	93468464	140158672	79786104	81231384	1.96197e+06	Peak Found	Peak Found	High	High	Peak Found	High	Peak Found	High	0.00338	0.008811	1.16	48.65	K.VSSFCTVPFVR.I	[6636-6646]		Used
[K].EGESEPLETFDAIVAR.[N]		Q7KQP6; D1YSG0; Q6NR91; L0MN91; X2JD89; L0MPZ1	L0MN91 [2413-2428]	154970656	89195032	88654016	185537824	101064304	101544840	1.94137e+06	High	Peak Found	High	High	High	High	Peak Found	High	0.0008329	0.001644	1.67	61.05	K.EGESEPLETFDAIVAR.N	[2413-2428]		Used
[K].FTVPSPPGAPQVTR.[V]		Q7KQP6; D1YSG0; L0MN91; O76281; X2JD89; L0MPZ1	L0MN91 [7081-7094]	153585696	101569240	98668152	170800432	98377360	105126944	771487	High	High	Peak Found	High	High	High	Peak Found	High	0.003239	0.005509	1.01	44.1	K.FTVPSPPGAPQVTR.V	[7081-7094]		Used
[R].FLKPHIDR.[VK]		Q7KQP6; D1YSG0; L0MN91; O76281; X2JD89; L0MPZ1	L0MN91 [3429-3436]; [3725-3732]	1.52986e+08	100005224	101554664	172805600	109097912	112420112		High	High	Peak Found	High	Peak Found	Peak Found	Not Found	High	0.002867	0.004484	1.78	21.8	R.FLKPHIDR.V; R.FLKPHIDR.K	[3429-3436]; [3725-3732]		Used
[K].LELLDPQLEDSGLYK.[C]		Q7KQP6; D1YSG0; Q6NR91; L0MN91; C3KKB4; A8WHJ7; Q1WWF2; C5WLM0; X2JD89; L0MPZ1	L0MN91 [607-621]	150098832	87192088	88350200	146421568	85179984	88275872	764721	High	High	Peak Found	High	High	High	Peak Found	High	0.00338	0.009231	1.15	58.48	K.LELLDPQLEDSGLYK.C	[607-621]		Used
[K].VTILDAPSVPEGPLR.[N]		Q7KQP6; D1YSG0; L0MN91; Q8ST85; X2JD89; L0MPZ1	L0MN91 [5297-5311]	148326256	88619400	86269392	150176880	85176960	86083928	1.57088e+06	High	High	High	High	Peak Found	High	Peak Found	High	0.0009933	0.00228	1.84	52.94	K.VTILDAPSVPEGPLR.N	[5297-5311]		Used
[K].AINAAGPGEPSDASKPIITKPR.[K]		Q7KQP6; D1YSG0; Q24463; L0MN91; O76281; X2JD89; L0MPZ1	L0MN91 [4298-4319]	147042640	96532256	91818820	130772616	78710082	83424668	1.13741e+06	High	High	High	High	High	High	Peak Found	High	0.0008329	0.0008725	2.43	28.98	K.AINAAGPGEPSDASKPIITKPR.K	[4298-4319]		Used
[K].AGNVFEFDVPVTGEPLPSK.[D]		Q7KQP6; D1YSG0; Q24463; L0MN91; O76281; Q8ST85; X2JD89; L0MPZ1	L0MN91 [5223-5241]	146250736	84807984	83550288	140556304	75095576	76331192		High	Peak Found	High	High	High	High	Not Found	High	0.00338	0.006647	1.2	60.85	K.AGNVFEFDVPVTGEPLPSK.D	[5223-5241]		Used
[K].GEPAPSLTWFLK.[E]		Q7KQP6; D1YSG0; L0MN91; O76281; X2JD89; L0MPZ1	L0MN91 [3161-3172]	144416624	78588664	78875592	128577632	69540096	71676312	1.34781e+06	High	Peak Found	Peak Found	High	Peak Found	Peak Found	Peak Found	High	0.001808	0.003058	1.12	65.05	K.GEPAPSLTWFLK.E	[3161-3172]		Used
[K].FSGPISAPVLLEVPFK.[V]		Q7KQP6; D1YSG0; Q6NR91; L0MN91; Q8MZ51; O76280; X2JD89; L0MPZ1	L0MN91 [1946-1961]	140529328	83621424	80398392	170626080	89823264	93734632	1.27266e+06	High	Peak Found	Peak Found	High	Peak Found	Peak Found	Peak Found	High	0.003318	0.006174	1.3	72.2	K.FSGPISAPVLLEVPFK.V	[1946-1961]		Used
[K].HLTDDAASVVVK.[N]		Q7KQP6; D1YSG0; L0MN91; O76281; X2JD89; L0MPZ1	L0MN91 [6543-6554]	139041008	86338638	84887747	143034686	85473816	88367180	1.17168e+06	High	Peak Found	Peak Found	High	Peak Found	Peak Found	Peak Found	High	0.00449	0.02229	1.33	28.95	K.HLTDDAASVVVK.N	[6543-6554]		Used
[K].LDANITGEPAPK.[V]		Q7KQP6; D1YSG0; Q24463; L0MN91; X2JD89; L0MPZ1	L0MN91 [4638-4649]	136646304	84360016	86134008	135610720	79751512	84635368	1.35376e+06	Peak Found	Peak Found	Peak Found	Peak Found	Peak Found	High	Peak Found	High	0.003053	0.00535	1.18	28.51	K.LDANITGEPAPK.V	[4638-4649]		Used
[R].WIPAGETDGPVTALK.[V]		Q7KQP6; D1YSG0; L0MN91; Q8ST85; X2JD89; L0MPZ1	L0MN91 [5053-5067]	136630384	80203872	76937560	135992400	77292200	79627088	1.21033e+06	High	Peak Found	Peak Found	High	Peak Found	Peak Found	Peak Found	High	0.002867	0.003877	1.16	46.19	R.WIPAGETDGPVTALK.V	[5053-5067]		Used
[R].ADNLIENHDYSFR.[V]		Q7KQP6; D1YSG0; Q24463; L0MN91; O76281; X2JD89; L0MPZ1	L0MN91 [5363-5375]	136384680	89974498	88090478	145426608	84439308	93720048	786487	High	Peak Found	Peak Found	High	High	High	Peak Found	High	0.0008329	0.00102	2.12	37.49	R.ADNLIENHDYSFR.V	[5363-5375]		Used
[R].SDPLTSDQPVVAK.[S]		Q7KQP6; D1YSG0; Q24463; L0MN91; O76281; X2JD89; L0MPZ1	L0MN91 [5977-5989]	135723488	85912160	83366664	134638416	83660040	89277352	1.6273e+06	High	High	Peak Found	High	High	Peak Found	Peak Found	High	0.002867	0.004298	1.15	30.82	R.SDPLTSDQPVVAK.S	[5977-5989]		Used
[K].GPLAVSNVTAETLHLK.[W]		Q7KQP6; D1YSG0; L0MN91; O76281; X2JD89; L0MPZ1	L0MN91 [3827-3842]	133685352	7.83795e+07	77810784	134405312	73681312	79855336	876120	High	Peak Found	High	Peak Found	Peak Found	Peak Found	Peak Found	High	0.00369	0.01376	1.41	48.94	K.GPLAVSNVTAETLHLK.W	[3827-3842]		Used
[K].YIEQPIKPAPLPIVTSR.[Q]		Q7KQP6; D1YSG0; Q961U1; L0MN91; O76281; X2JD89; L0MPZ1	L0MN91 [8482-8498]	132800904	82908656	82121664	133805584	81015488	86337856	948627	High	High	High	High	High	High	Peak Found	High	0.0008329	0.0006344	2.18	48.63	K.YIEQPIKPAPLPIVTSR.Q	[8482-8498]		Used
[K].DSVLDDAGLYR.[C]		Q7KQP6; D1YSG0; Q6NR91; L0MN91; O76280; X2JD89; L0MPZ1	L0MN91 [1727-1737]	132283976	92262568	90860240	144821360	91787728	98637576	1180885	Peak Found	High	High	High	High	Peak Found	Peak Found	High	0.003978	0.01535	0.99	42.68	K.DSVLDDAGLYR.C	[1727-1737]		Used
[K].NTSGFDTATINVR.[V]		Q7KQP6; D1YSG0; L0MN91; X2JD89; L0MPZ1	L0MN91 [6570-6582]	131546192	93588520	92384744	152220640	97694520	99954696	2837994	High	Peak Found	Peak Found	High	High	Peak Found	Peak Found	High	0.0008329	0.0005032	1.78	35.97	K.NTSGFDTATINVR.V	[6570-6582]		Used
[R].WVPVLTTK.[T]		Q7KQP6; D1YSG0; L0MN91; O76281; X2JD89; L0MPZ1	L0MN91 [3869-3876]	129474936	74401384	75007680	116599704	62008000	66379792	1.06268e+06	High	Peak Found	Peak Found	Peak Found	Peak Found	Peak Found	Peak Found	High	0.00338	0.008203	1.44	41.7	R.WVPVLTTK.T	[3869-3876]		Used
[K].WVPAGSVDPEKYDIEIK.[G]		Q7KQP6; D1YSG0; L0MN91; O76281; X2JD89; L0MPZ1	L0MN91 [3276-3292]	127801096	75098480	76541152	114668200	64071932	68358688	938338	High	Peak Found	Peak Found	Peak Found	Peak Found	Peak Found	Peak Found	High	0.004575	0.02525	1.37	50.41	K.WVPAGSVDPEKYDIEIK.G	[3276-3292]		Used
[K].NPFDVSAPPGLPELEDWDEHHVK.[L]		Q7KQP6; D1YSG0; L0MN91; O76281; X2JD89; L0MPZ1	L0MN91 [3326-3348]	126939544	76154928	81203080	135992384	76405464	81213664	972034	Peak Found	Peak Found	Peak Found	High	Peak Found	Peak Found	Peak Found	High	0.003529	0.009571	1.07	61.57	K.NPFDVSAPPGLPELEDWDEHHVK.L	[3326-3348]		Used
[K].TVNDIPINSTVYTVPSLK.[E]		Q7KQP6; D1YSG0; L0MN91; O76281; X2JD89; L0MPZ1	L0MN91 [6440-6457]	125817594	72674244	73575544	111313268	65564176	67349474	814164	High	Peak Found	Peak Found	High	Peak Found	Peak Found	Peak Found	High	0.004344	0.01728	1.05	54.88	K.TVNDIPINSTVYTVPSLK.E	[6440-6457]		Used
[K].IPFTGFPKPR.[I]		Q7KQP6; D1YSG0; Q961U1; L0MN91; X2JD89; L0MPZ1	L0MN91 [7698-7707]	124954480	73052648	76048256	119812872	68734512	72086000	802322	High	High	High	High	High	High	Peak Found	High	0.0009933	0.001821	1.64	39.81	K.IPFTGFPKPR.I	[7698-7707]		Used
[R].IFADNVYGR.[S]		Q7KQP6; D1YSG0; Q961U1; L0MN91; O76281; X2JD89; L0MPZ1	L0MN91 [7842-7850]	121816424	80191384	79282152	132710296	79592760	85554592	1.46282e+06	High	High	High	High	Peak Found	Peak Found	Peak Found	High	0.0008329	0.001238	1.5	32.26	R.IFADNVYGR.S	[7842-7850]		Used
[R].AENQYGLSDPLDIIEPIVAK.[H]		Q7KQP6; D1YSG0; L0MN91; X2JD89; L0MPZ1	L0MN91 [6958-6977]	121681960		68596096	136901408	71899208	73792848	1.23727e+06	High	Not Found	Peak Found	High	High	Peak Found	Peak Found	High	0.00369	0.01234	1.23	73.12	R.AENQYGLSDPLDIIEPIVAK.H	[6958-6977]		Used
[R].ICLDQLER.[N]	1xCarbamidomethyl [C2]	Q7KQP6; D1YSG0; Q6NR91; L0MN91; O76281; X2JD89; L0MPZ1	L0MN91 [2285-2292]	120073864	73575128	77199248	125782224	76592344	79684424	1.40223e+06	High	Peak Found	High	High	Peak Found	High	Peak Found	High	0.002867	0.005151	1.54	37.17	R.ICLDQLER.N	[2285-2292]		Used
[R].VSAVNAEGESQPLVGDESIVAR.[N]		Q7KQP6; D1YSG0; Q24463; L0MN91; O76281; X2JD89; L0MPZ1	L0MN91 [4785-4806]	119638112	72532639	72221072	127358084	71872535	77539139	974485	Peak Found	High	Peak Found	High	Peak Found	Peak Found	Peak Found	High	0.003318	0.005903	1.24	43.77	R.VSAVNAEGESQPLVGDESIVAR.N	[4785-4806]		Used
[K].WEKPEDDGGDPIEQYLVER.[M]		Q7KQP6; D1YSG0; L0MN91; O76281; X2JD89; L0MPZ1	L0MN91 [3843-3861]	119406216	68323664	67726376	99162000	58133600	59024840	1.02546e+06	High	Peak Found	Peak Found	Peak Found	Peak Found	Peak Found	Peak Found	High	0.0008329	0.0007995	1.96	53.07	K.WEKPEDDGGDPIEQYLVER.M	[3843-3861]		Used
[R].AVNAIGQSDPATFK.[N]		Q7KQP6; D1YSG0; Q6NR91; L0MN91; O76280; X2JD89; L0MPZ1	L0MN91 [2111-2124]	116582048	75015840	72875976	121211408	71196408	72118472	1098976	High	High	Peak Found	High	Peak Found	High	Peak Found	High	0.004128	0.01613	1.07	32.66	R.AVNAIGQSDPATFK.N	[2111-2124]		Used
[R].DLTHGGGWVPAVNYVSAK.[Y]		Q7KQP6; D1YSG0; Q24463; L0MN91; O76281; X2JD89; L0MPZ1	L0MN91 [5932-5949]	115240328	74318832	72619728	116247816	67138888	72541472		High	Peak Found	Peak Found	High	Peak Found	Peak Found	Not Found	High	0.0008329	0.001363	2.3	50.68	R.DLTHGGGWVPAVNYVSAK.Y	[5932-5949]		Used
[R].AENIYGASEALEGKPVLAK.[S]		Q7KQP6; D1YSG0; L0MN91; X2JD89; L0MPZ1	L0MN91 [6268-6286]	112544504	72390192	72600072	131744384	73006040	85438936	1.11728e+06	Peak Found	High	High	High	High	Peak Found	Peak Found	High	0.002867	0.003925	1.65	43.62	R.AENIYGASEALEGKPVLAK.S	[6268-6286]		Used
[R].IQGYQIEYR.[D]		Q7KQP6; D1YSG0; L0MN91; O76281; X2JD89; L0MPZ1	L0MN91 [7014-7022]	108063584	67644672	66688668	113687408	67291880	69882584	1.23295e+06	Peak Found	High	Peak Found	Peak Found	Peak Found	Peak Found	Peak Found	High	0.003978	0.01543	1.32	32.7	R.IQGYQIEYR.D	[7014-7022]		Used
[R].FVKPFIVGEGLK.[N]		Q7KQP6; D1YSG0; Q6NR91; L0MN91; O76281; X2JD89; L0MPZ1	L0MN91 [2234-2245]	107176288	64197692	64216648	63851608	34822684	37046296		Peak Found	High	Peak Found	Peak Found	Peak Found	Peak Found	Not Found	High	0.00338	0.00858	1.08	46.67	R.FVKPFIVGEGLK.N	[2234-2245]		Used
[R].WVPVGDCTDTEIR.[A]	1xCarbamidomethyl [C7]	Q7KQP6; D1YSG0; Q24463; L0MN91; O76281; X2JD89; L0MPZ1	L0MN91 [5350-5362]	106771776	68886704	68362104	98711912	56068992	58411020	1.26277e+06	High	Peak Found	High	Peak Found	Peak Found	Peak Found	Peak Found	High	0.0009933	0.002076	1.24	39.76	R.WVPVGDCTDTEIR.A	[5350-5362]		Used
[K].DGKPIDETLPR.[Y]		Q7KQP6; D1YSG0; Q961U1; L0MN91; O76281; X2JD89; L0MPZ1	L0MN91 [8807-8817]	106575048	64567922	66457172	121841828	69332270	72120282	246274	High	High	Peak Found	High	Peak Found	Peak Found	Peak Found	High	0.002867	0.005143	1.64	27.12	K.DGKPIDETLPR.Y	[8807-8817]		Used
[R].ITGYIIER.[R]		Q7KQP6; D1YSG0; L0MN91; O76281; X2JD89; L0MPZ1	L0MN91 [7115-7122]	104372832	63913840	63333352	104421320	62100648	66391084	948764	High	High	Peak Found	Peak Found	Peak Found	Peak Found	Peak Found	High	0.004575	0.02705	1.07	32.92	R.ITGYIIER.R	[7115-7122]		Used
[K].FSLLENEGQIDGFAPTFAK.[K]		L0MN91; L0MPZ1	L0MN91 [108-126]	103700872	54920816	55012844	78270392	41412440	42356164		High	Peak Found	Peak Found	Peak Found	Peak Found	Peak Found	Not Found	High	0.00132	0.002534	1.13	65.72	K.FSLLENEGQIDGFAPTFAK.K	[108-126]		Used
[K].SLLNDITVHAGK.[R]		Q7KQP6; D1YSG0; Q24463; L0MN91; X2JD89; L0MPZ1	L0MN91 [5508-5519]	103042584	60856660	63454560	124508536	70027592	74704656	1.01535e+06	High	High	High	High	Peak Found	Peak Found	Peak Found	High	0.00449	0.01944	1.34	41.84	K.SLLNDITVHAGK.R	[5508-5519]		Used
[R].SDSGIYHLLLR.[N]		Q7KQP6; D1YSG0; Q24463; L0MN91; O76281; X2JD89; L0MPZ1	L0MN91 [5863-5873]	102092816	64787068	63673784	111364320	6.39844e+07	68802944	1.26399e+06	High	High	High	High	Peak Found	Peak Found	Peak Found	High	0.003318	0.005888	1.41	49.43	R.SDSGIYHLLLR.N	[5863-5873]		Used
[K].NVTIETPDYYTK.[L]		Q7KQP6; D1YSG0; Q24463; L0MN91; O76281; X2JD89; L0MPZ1	L0MN91 [4664-4675]	98311088	75045704	79152216	108557824	75120904	78182360	1.70013e+06	Peak Found	Peak Found	Peak Found	Peak Found	High	High	Peak Found	High	0.004715	0.03325	0.97	37.92	K.NVTIETPDYYTK.L	[4664-4675]		Used
[K].AVNSEGESEPLVTDIPTK.[A]		Q7KQP6; D1YSG0; L0MN91; O76281; X2JD89; L0MPZ1	L0MN91 [3897-3914]	97934192	66478352	64583864	102245632	64154272	67773336	1.21316e+06	High	Peak Found	Peak Found	High	Peak Found	Peak Found	Peak Found	High	0.001808	0.002929	1.35	40.16	K.AVNSEGESEPLVTDIPTK.A	[3897-3914]		Used
[K].YGQSDPANTSEPILAR.[H]		Q7KQP6; D1YSG0; L0MN91; O76281; X2JD89; L0MPZ1	L0MN91 [6666-6681]	97804832	68207104	63993352	110905568	68205544	71159528	1.05773e+06	High	Peak Found	Peak Found	High	Peak Found	Peak Found	Peak Found	High	0.0009933	0.001703	1.58	33.42	K.YGQSDPANTSEPILAR.H	[6666-6681]		Used
[R].SDSGEYLVTATNTSGK.[D]		Q7KQP6; D1YSG0; Q24463; L0MN91; X2JD89; L0MPZ1	L0MN91 [4684-4699]	94952336	60713336	58561456	91180320	58700312	59886368	973038	High	Peak Found	Peak Found	Peak Found	Peak Found	Peak Found	Peak Found	High	0.0008329	0.0005885	1.71	30.21	R.SDSGEYLVTATNTSGK.D	[4684-4699]		Used
[K].VIVTNEVGKDESSCK.[I]	1xCarbamidomethyl [C14]	Q7KQP6; D1YSG0; Q6NR91; L0MN91; C3KKB4; A8WHJ7; Q1WWF2; X2JD89; L0MPZ1	L0MN91 [822-836]	90112166	59343428	58775550	79645544	49375272	50897380	200940	High	Peak Found	Peak Found	High	Peak Found	Peak Found	Peak Found	High	0.0008329	0.0009429	1.68	21.4	K.VIVTNEVGKDESSCK.I	[822-836]		Used
[K].YTVTAANEFGK.[D]		Q7KQP6; D1YSG0; L0MN91; O76281; X2JD89; L0MPZ1	L0MN91 [6169-6179]	84686176	60911644	59032864	95571272	60266356	63535276	969341	Peak Found	Peak Found	Peak Found	High	Peak Found	Peak Found	Peak Found	High	0.004128	0.01588	0.82	31.41	K.YTVTAANEFGK.D	[6169-6179]		Used
[K].ADPKPDVIWFR.[N]		Q7KQP6; D1YSG0; Q6NR91; L0MN91; C3KKB4; A8WHJ7; Q1WWF2; C5WLM0; X2JD89; L0MPZ1	L0MN91 [571-581]	84311480	51524668	51574848	95960808	56462804	58118184	582359	Peak Found	Peak Found	Peak Found	High	High	Peak Found	Peak Found	High	0.003239	0.005459	1.48	46.88	K.ADPKPDVIWFR.N	[571-581]		Used
[K].ETELTSTGQVR.[L]		Q7KQP6; D1YSG0; L0MN91; O76281; X2JD89; L0MPZ1	L0MN91 [3173-3183]	81590672	62099756	62744188	91109016	65861396	67287136	1.03131e+06	Peak Found	Peak Found	Peak Found	Peak Found	Peak Found	High	Peak Found	High	0.00338	0.008577	1.11	20.57	K.ETELTSTGQVR.L	[3173-3183]		Used
[K].AGPSDPSEQTNWHVAKPR.[F]		Q7KQP6; D1YSG0; L0MN91; O76281; X2JD89; L0MPZ1	L0MN91 [3411-3428]	81221424	52275546	54151060	72034058	44375171	49083355	841062	High	Peak Found	High	High	High	Peak Found	Peak Found	High	0.003053	0.005199	1.44	26.05	K.AGPSDPSEQTNWHVAKPR.F	[3411-3428]		Used
[K].DITTTFDGTTAR.[L]		Q7KQP6; D1YSG0; Q6NR91; L0MN91; C3KKB4; A8WHJ7; Q1WWF2; X2JD89; L0MPZ1	L0MN91 [795-806]	79602336	53125420	52425252	83553600	52709072	54976544	477497	Peak Found	Peak Found	Peak Found	High	Peak Found	Peak Found	Peak Found	High	0.00369	0.01349	0.82	33.83	K.DITTTFDGTTAR.L	[795-806]		Used
[R].SDASDTSTLIK.[T]		Q7KQP6; D1YSG0; Q961U1; L0MN91; O76281; X2JD89; L0MPZ1	L0MN91 [7851-7861]	76485408	56743280	54030204	83126968	56505564	61248048	916413	High	Peak Found	Peak Found	High	Peak Found	Peak Found	Peak Found	High	0.004575	0.02714	1.21	24.05	R.SDASDTSTLIK.T	[7851-7861]		Used
[R].SSLVEVR.[I]		Q7KQP6; D1YSG0; Q24463; L0MN91; O76281; X2JD89; L0MPZ1	L0MN91 [4917-4923]	75953952	53152872	53425396	83278760	53915488	59605248	782947	Peak Found	Peak Found	Peak Found	High	High	Peak Found	Peak Found	High	0.004715	0.02943	1.45	23.2	R.SSLVEVR.I	[4917-4923]		Used
[K].ATVPTLNENCEYEFR.[V]	1xCarbamidomethyl [C10]	Q7KQP6; D1YSG0; L0MN91; O76281; X2JD89; L0MPZ1	L0MN91 [4281-4295]	75873080	47780924	47827976	99076784	56770224	57573220	1.02997e+06	High	High	High	High	Peak Found	Peak Found	Peak Found	High	0.008895	0.07001	0.89	44.05	K.ATVPTLNENCEYEFR.V	[4281-4295]		Used
[K].GEAVSQIVNLVDIPEEER.[K]		Q7KQP6; D1YSG0; Q6NR91; L0MN91; C3KKB4; A8WHJ7; Q1WWF2; X2JD89; L0MPZ1	L0MN91 [727-744]	74423800	41938968	42633752	90007800	52133648	51528136		High	Peak Found	High	High	Peak Found	High	Not Found	High	0.0008329	0.0008757	1.72	62.39	K.GEAVSQIVNLVDIPEEER.K	[727-744]		Used
[R].AAVVLGDNCK.[A]	1xCarbamidomethyl [C9]	Q7KQP6; D1YSG0; Q24463; L0MN91; O76281; X2JD89; L0MPZ1	L0MN91 [5451-5460]	72486984	48850164	48679984	72910816	44732444	48588604	628992	Peak Found	Peak Found	Peak Found	High	Peak Found	Peak Found	Peak Found	High	0.004344	0.01792	0.86	21.15	R.AAVVLGDNCK.A	[5451-5460]		Used
[K].ITTGTAEFAAPEIVNR.[E]		Q7KQP6; D1YSG0; Q961U1; L0MN91; X2JD89; L0MPZ1	L0MN91 [8078-8093]	71850312	40888452	41368608	119258864	69208424	70917768	435078	Peak Found	Peak Found	Peak Found	High	High	Peak Found	Peak Found	High	0.00369	0.01226	0.83	45.33	K.ITTGTAEFAAPEIVNR.E	[8078-8093]		Used
[K].AVHALCPDLSCK.[I]	2xCarbamidomethyl [C6; C11]	Q7KQP6; D1YSG0; L0MN91; O76281; X2JD89; L0MPZ1	L0MN91 [6736-6747]	70940632	45781344	48009936	72789728	43965148	47655468	607308	High	High	High	High	High	High	Peak Found	High	0.0009933	0.001961	2.38	28.48	K.AVHALCPDLSCK.I	[6736-6747]		Used
[R].NPFDEPGKPENLK.[A]		Q7KQP6; D1YSG0; Q24463; L0MN91; O76281; X2JD89; L0MPZ1	L0MN91 [4807-4819]	68492112	48259248	46683432	79003352	50858832	56370216		High	Peak Found	Peak Found	High	Peak Found	Peak Found	Not Found	High	0.00369	0.01179	1.19	29.33	R.NPFDEPGKPENLK.A	[4807-4819]		Used
[K].NPFDVPTKPGTPTIK.[D]		Q7KQP6; D1YSG0; Q24463; L0MN91; O76281; Q8ST85; X2JD89; L0MPZ1	L0MN91 [5103-5117]	68401256	40683984	39126148	67301464	37545332	36007316	567197	Peak Found	Peak Found	Peak Found	High	Peak Found	Peak Found	Peak Found	High	0.00338	0.008992	1.18	39.15	K.NPFDVPTKPGTPTIK.D	[5103-5117]		Used
[R].LENIDYNTK.[L]		Q7KQP6; D1YSG0; L0MN91; O76281; X2JD89; L0MPZ1	L0MN91 [3184-3192]	65200036	58607692	57109816	68293376	46738132	52092828		Peak Found	Peak Found	Peak Found	High	Peak Found	Peak Found	Not Found	High	0.003529	0.009672	0.93	24.43	R.LENIDYNTK.L	[3184-3192]		Used
[R].GGPSDPSDPSSTIICKPR.[F]	1xCarbamidomethyl [C15]	Q7KQP6; D1YSG0; Q24463; L0MN91; O76281; X2JD89; L0MPZ1	L0MN91 [5482-5499]	64288396	45272988	45353004	63465512	39589084	43537520	490960	High	High	High	High	Peak Found	Peak Found	Peak Found	High	0.0008329	0.0006097	2.48	28.84	R.GGPSDPSDPSSTIICKPR.F	[5482-5499]		Used
[R].FVIRPSSQFCYEGQSVK.[F]	1xCarbamidomethyl [C10]	Q7KQP6; D1YSG0; Q961U1; L0MN91; O76281; X2JD89; L0MPZ1	L0MN91 [8247-8263]	61294688	35605112	36732848	46592864	24876360	28393808	2.59385e+06	Peak Found	High	Peak Found	Peak Found	Peak Found	Peak Found	Peak Found	High	0.00449	0.02085	1.22	42.33	R.FVIRPSSQFCYEGQSVK.F	[8247-8263]		Used
[R].YRPDPPEPPKPDR.[I]		Q7KQP6; D1YSG0; L0MN91; O76281; X2JD89; L0MPZ1	L0MN91 [6390-6402]	56502992	33558011	36337240	49352260	30320400	30727362		High	Peak Found	Peak Found	High	High	Peak Found	Not Found	High	0.004344	0.01751	1.32	22.77	R.YRPDPPEPPKPDR.I	[6390-6402]		Used
[R].DGDAVNLACR.[I]	1xCarbamidomethyl [C9]	Q7KQP6; D1YSG0; Q961U1; L0MN91; O76281; X2JD89; L0MPZ1	L0MN91 [8686-8695]	55704324	38228284	36532408	60569924	37738424	43284216		High	Peak Found	Peak Found	High	Peak Found	High	Not Found	High	0.003318	0.00638	1.83	23.67	R.DGDAVNLACR.I	[8686-8695]		Used
[K].HDGGSPITGYIIEK.[R]		Q7KQP6; D1YSG0; L0MN91; O76281; X2JD89; L0MPZ1	L0MN91 [6712-6725]	54344028	47917992	48250888	71236552	45811308	49988528	428518	Peak Found	Peak Found	Peak Found	High	Peak Found	Peak Found	Peak Found	High	0.003673	0.01037	1.34	38.69	K.HDGGSPITGYIIEK.R	[6712-6725]		Used
[K].RPDDDGGCEISGYALER.[M]	1xCarbamidomethyl [C8]	Q7KQP6; D1YSG0; Q6NR91; L0MN91; O76281; X2JD89; L0MPZ1	L0MN91 [2355-2371]	51335580	34394668	35821136	59913432	38172632	39509440	393122	High	High	High	High	Peak Found	Peak Found	Peak Found	High	0.0008329	0.0005011	2.31	33.91	K.RPDDDGGCEISGYALER.M	[2355-2371]		Used
[K].RDETGSYTITLTNNK.[G]		Q7KQP6; D1YSG0; L0MN91; O76281; X2JD89; L0MPZ1	L0MN91 [6854-6868]	50398576	37386636	37969420	52815276	32538310	37132116		High	High	High	High	Peak Found	Peak Found	Not Found	High	0.0008329	0.0009384	2.19	31.06	K.RDETGSYTITLTNNK.G	[6854-6868]		Used
[K].HGWESVAEVLPSEPCLK.[K]	1xCarbamidomethyl [C15]	Q7KQP6; D1YSG0; Q6NR91; L0MN91; Q8MZ51; O76280; X2JD89; L0MPZ1	L0MN91 [2078-2094]	49263368	31738096	32064738	54516904	30734606	32125912		High	Peak Found	Peak Found	Peak Found	Peak Found	Peak Found	Not Found	High	0.00338	0.009019	1.22	53.25	K.HGWESVAEVLPSEPCLK.K	[2078-2094]		Used
[K].GSPYWTNVR.[H]		Q7KQP6; D1YSG0; Q24463; L0MN91; O76281; X2JD89; L0MPZ1	L0MN91 [5739-5747]	48610684	36397536	35090912	62452816	40368492	41293552	734404	High	High	Peak Found	High	Peak Found	Peak Found	Peak Found	High	0.002867	0.004859	1.17	32.43	K.GSPYWTNVR.H	[5739-5747]		Used
[R].LSEYSSLR.[K]		Q7KQP6; D1YSG0; Q961U1; L0MN91; O76281; X2JD89; L0MPZ1	L0MN91 [8217-8224]	48527764	34791232	34094172	74852064	48523412	53137188	541305	High	High	Peak Found	High	High	Peak Found	Peak Found	High	0.005495	0.04258	1.03	24.04	R.LSEYSSLR.K	[8217-8224]		Used
[R].STITSIGHHSVVHTVNCQR.[S]	1xCarbamidomethyl [C17]	Q7KQP6; D1YSG0; Q24463; L0MN91; O76281; X2JD89; L0MPZ1	L0MN91 [5844-5862]	48212764	31814548	32271262	54588068	32970212	35357908		High	High	Peak Found	High	High	High	Not Found	High	0.002867	0.0041	1.61	24.48	R.STITSIGHHSVVHTVNCQR.S	[5844-5862]		Used
[R].APEDDGGASITGYIVER.[K]		Q7KQP6; D1YSG0; L0MN91; O76281; X2JD89; L0MPZ1	L0MN91 [3944-3960]	46460432	28986352	28926736	57329392	37968376	39956720		Peak Found	Peak Found	Peak Found	High	Peak Found	Peak Found	Not Found	High	0.003673	0.01003	0.76	44.34	R.APEDDGGASITGYIVER.K	[3944-3960]		Used
[K].VTVIDKPAPPNGPLK.[V]		Q7KQP6; D1YSG0; Q24463; L0MN91; O76281; Q8ST85; X2JD89; L0MPZ1	L0MN91 [5000-5014]	42278516	28244824	28781568	38698212	24627440	25716644	338630	High	High	Peak Found	Peak Found	Peak Found	Peak Found	Peak Found	High	0.003836	0.01519	1.13	33.13	K.VTVIDKPAPPNGPLK.V	[5000-5014]		Used
[K].RSDTGVYTLTAR.[N]		Q7KQP6; D1YSG0; L0MN91; Q8ST85; X2JD89; L0MPZ1	L0MN91 [5274-5285]	37623460	26051638	27674042	34856772	22853580	24966914	870056	High	High	High	High	High	High	Peak Found	High	0.002358	0.003167	2.52	26.76	K.RSDTGVYTLTAR.N	[5274-5285]		Used
[R].NLKPYINR.[D]		Q7KQP6; D1YSG0; L0MN91; O76281; X2JD89; L0MPZ1	L0MN91 [3132-3139]	37395316	28903282	30806704	37851908	25646360	27386190	295665	High	Peak Found	High	Peak Found	Peak Found	Peak Found	Peak Found	High	0.004575	0.02728	1.04	21.49	R.NLKPYINR.D	[3132-3139]		Used
[K].ADGPVKDYDSYVFDIYSK.[F]		Q7KQP6; D1YSG0; Q961U1; L0MN91; O76281; X2JD89; L0MPZ1	L0MN91 [7888-7905]	36366032	22319754	24629658	41448056	24973710	28052516	184919	Peak Found	Peak Found	Peak Found	High	Peak Found	Peak Found	Peak Found	High	0.004575	0.02627	0.92	53.49	K.ADGPVKDYDSYVFDIYSK.F	[7888-7905]		Used
[K].DYTLQCAASGKPSPTAR.[W]	1xCarbamidomethyl [C6]	Q7KQP6; D1YSG0; Q961U1; L0MN91; O76281; X2JD89; L0MPZ1	L0MN91 [7203-7219]	33871044	22507974	22538258	52216832	30756510	34284936		Peak Found	Peak Found	Peak Found	High	Peak Found	Peak Found	Not Found	High	0.002563	0.003438	1.29	28.36	K.DYTLQCAASGKPSPTAR.W	[7203-7219]		Used
[K].AGPGSPSDATETHVARPK.[N]		Q7KQP6; D1YSG0; Q24463; L0MN91; O76281; Q8ST85; X2JD89; L0MPZ1	L0MN91 [5188-5205]	31573428	25641952	24370730	30523674	21032506	24750500		High	Peak Found	Peak Found	High	Peak Found	Peak Found	Not Found	High	0.00449	0.02156	1.17	17.9	K.AGPGSPSDATETHVARPK.N	[5188-5205]		Used
[R].DGSHLDSGPYR.[I]		Q7KQP6; D1YSG0; Q961U1; L0MN91; O76281; X2JD89; L0MPZ1	L0MN91 [7738-7748]	25926988	21362166	21253506	28060300	22247846	24502338	210388	High	Peak Found	Peak Found	High	Peak Found	Peak Found	Peak Found	High	0.003673	0.01039	1.43	17.79	R.DGSHLDSGPYR.I	[7738-7748]		Used
[K].RPSDDGGTPIEYFQIDK.[L]		Q7KQP6; D1YSG0; L0MN91; X2JD89; L0MPZ1	L0MN91 [4735-4751]	24446442	16988620	16465208	35661984	21344982	24912868	358774	Peak Found	Peak Found	Peak Found	High	Peak Found	Peak Found	Peak Found	High	0.004344	0.01825	1.22	47.32	K.RPSDDGGTPIEYFQIDK.L	[4735-4751]		Used
Q9VV75	AT02348p OS=Drosophila melanogaster GN=UQCR-C2 PE=2 SV=1	18	6	6	440	CG4169; UQCR-C2	0	Peak Found	Peak Found	Peak Found	High	High	Peak Found	Peak Found
Annotated Sequence	Modifications	Protein Accessions	Positions in Master Proteins	Abundance: F1: Sample, delta2-46 Myofibril	Abundance: F3: Sample, delta2-46 Myofibril	Abundance: F4: Sample, delta2-46 Myofibril	Abundance: F2: Control, WT Myofibril	Abundance: F5: Control, WT Myofibril	Abundance: F6: Control, WT Myofibril	Abundance: F7: Control, WT Thick Filament	Found in Sample: [S1] F1: Sample, delta2-46 Myofibril	Found in Sample: [S3] F3: Sample, delta2-46 Myofibril	Found in Sample: [S4] F4: Sample, delta2-46 Myofibril	Found in Sample: [S2] F2: Control, WT Myofibril	Found in Sample: [S5] F5: Control, WT Myofibril	Found in Sample: [S6] F6: Control, WT Myofibril	Found in Sample: [S7] F7: Control, WT Thick Filament	Confidence (by Search Engine): Sequest HT	Percolator q-Value (by Search Engine): Sequest HT	Percolator PEP (by Search Engine): Sequest HT	XCorr (by Search Engine): Sequest HT	Top Apex RT [min]	Sequence in Protein	Positions in Protein	Peptide Group Modifications in Protein	Quan Usage
[K].LVVATADATLPVSR.[V]		Q9VV75	Q9VV75 [41-54]	43312628	27864760	26308662	133972864	79545952	81434472	20527844	Peak Found	Peak Found	Peak Found	High	High	Peak Found	Peak Found	High	0.0008329	0.0009311	1.52	42.79	K.LVVATADATLPVSR.V	[41-54]		Used
[R].VSLVLGAGSR.[N]		Q9VV75	Q9VV75 [55-64]	31437304	19300794	19487722	105077728	63247504	64785468	15516761	Peak Found	Peak Found	Peak Found	High	Peak Found	Peak Found	Peak Found	High	0.00338	0.006621	1.36	34.19	R.VSLVLGAGSR.N	[55-64]		Used
[K].TVVNQLNAVSTEER.[A]		Q9VV75	Q9VV75 [150-163]	24426552	23797270	22459214	100769248	63590992	64621468	10209292	Peak Found	Peak Found	Peak Found	High	Peak Found	Peak Found	Peak Found	High	0.003053	0.005351	1.29	34.36	K.TVVNQLNAVSTEER.A	[150-163]		Used
[R].NESYDIQGASHLLR.[L]		Q9VV75	Q9VV75 [65-78]	19444464	13286214	12479298	68884816	43737380	46839524	12555685	Peak Found	Peak Found	Peak Found	High	Peak Found	Peak Found	Peak Found	High	0.00449	0.02166	1.29	39.98	R.NESYDIQGASHLLR.L	[65-78]		Used
[R].LAGGLSTQNSTAFAIAR.[N]		Q9VV75	Q9VV75 [79-95]	18416840	11094274	12084120	54368248	30234322	31228206	7409140	Peak Found	Peak Found	Peak Found	High	Peak Found	Peak Found	Peak Found	High	0.0009933	0.001746	0.99	44.17	R.LAGGLSTQNSTAFAIAR.N	[79-95]		Used
[K].SASVSDKDVAR.[G]		Q9VV75	Q9VV75 [349-359]	11528390	8977580	9117153	35092612	26931792	25282776	6501113	Peak Found	Peak Found	Peak Found	High	Peak Found	Peak Found	Peak Found	High	0.004344	0.01732	1.38	11.78	K.SASVSDKDVAR.G	[349-359]		Used
Q94514	Cytochrome c oxidase subunit 5A, mitochondrial OS=Drosophila melanogaster GN=CoVa PE=1 SV=2	13	2	2	149	CoVa; COX5A	0	Peak Found	Peak Found	Peak Found	High	Peak Found	High	Peak Found
Annotated Sequence	Modifications	Protein Accessions	Positions in Master Proteins	Abundance: F1: Sample, delta2-46 Myofibril	Abundance: F3: Sample, delta2-46 Myofibril	Abundance: F4: Sample, delta2-46 Myofibril	Abundance: F2: Control, WT Myofibril	Abundance: F5: Control, WT Myofibril	Abundance: F6: Control, WT Myofibril	Abundance: F7: Control, WT Thick Filament	Found in Sample: [S1] F1: Sample, delta2-46 Myofibril	Found in Sample: [S3] F3: Sample, delta2-46 Myofibril	Found in Sample: [S4] F4: Sample, delta2-46 Myofibril	Found in Sample: [S2] F2: Control, WT Myofibril	Found in Sample: [S5] F5: Control, WT Myofibril	Found in Sample: [S6] F6: Control, WT Myofibril	Found in Sample: [S7] F7: Control, WT Thick Filament	Confidence (by Search Engine): Sequest HT	Percolator q-Value (by Search Engine): Sequest HT	Percolator PEP (by Search Engine): Sequest HT	XCorr (by Search Engine): Sequest HT	Top Apex RT [min]	Sequence in Protein	Positions in Protein	Peptide Group Modifications in Protein	Quan Usage
[K].ATLYPYLLEK.[I]		Q94514	Q94514 [109-118]	50141956	29584120	30511422	139711328	77347744	82629872	51299384	Peak Found	Peak Found	Peak Found	High	Peak Found	Peak Found	Peak Found	High	0.00338	0.007262	1.19	50.95	K.ATLYPYLLEK.I	[109-118]		Used
[R].RVNDIALAIR.[W]		Q94514	Q94514 [86-95]	6.00359e+06	3208597	3.61181e+06	41808044	23510022	25402836	15955163	Peak Found	Peak Found	Peak Found	High	Peak Found	High	Peak Found	High	0.00369	0.01389	2.04	35.17	R.RVNDIALAIR.W	[86-95]		Used
M9PHR2	Upheld, isoform O OS=Drosophila melanogaster GN=up PE=4 SV=1	22	10	0	397	up	9	Peak Found	Peak Found	Peak Found	High	Peak Found	High	Peak Found
Annotated Sequence	Modifications	Protein Accessions	Positions in Master Proteins	Abundance: F1: Sample, delta2-46 Myofibril	Abundance: F3: Sample, delta2-46 Myofibril	Abundance: F4: Sample, delta2-46 Myofibril	Abundance: F2: Control, WT Myofibril	Abundance: F5: Control, WT Myofibril	Abundance: F6: Control, WT Myofibril	Abundance: F7: Control, WT Thick Filament	Found in Sample: [S1] F1: Sample, delta2-46 Myofibril	Found in Sample: [S3] F3: Sample, delta2-46 Myofibril	Found in Sample: [S4] F4: Sample, delta2-46 Myofibril	Found in Sample: [S2] F2: Control, WT Myofibril	Found in Sample: [S5] F5: Control, WT Myofibril	Found in Sample: [S6] F6: Control, WT Myofibril	Found in Sample: [S7] F7: Control, WT Thick Filament	Confidence (by Search Engine): Sequest HT	Percolator q-Value (by Search Engine): Sequest HT	Percolator PEP (by Search Engine): Sequest HT	XCorr (by Search Engine): Sequest HT	Top Apex RT [min]	Sequence in Protein	Positions in Protein	Peptide Group Modifications in Protein	Quan Usage
[R].IKPLAIEGFGEAK.[L]		M9PHJ0; E6PBY8; M9NH07; P19351; E1JJP0; B9EQV5; M9PJM6; X2JBP9; M9PHR2	E1JJP0 [161-173]; M9PHR2 [184-196]	6922615296	4182799360	4215591296	4602492920	2665859776	2796863040	15890500	High	High	High	High	High	High	Peak Found	High	0.0008329	0.0009844	2.25	43.07	R.IKPLAIEGFGEAK.L	[184-196]		Used
[K].LETEKYDLEER.[Q]		M9PHJ0; E6PBY8; M9NH07; P19351; E1JJP0; B9EQV5; M9PJM6; X2JBP9; M9PHR2	E1JJP0 [188-198]; M9PHR2 [211-221]	3366111488	2195832128	2142713728	2088705920	1304297728	1.35104e+09	7.82619e+06	High	High	High	High	High	High	Peak Found	High	0.002867	0.004057	1.69	26.55	K.LETEKYDLEER.Q	[211-221]		Used
[K].GLDPEALTGK.[Y]		M9PHJ0; E6PBY8; M9NH07; P19351; E1JJP0; B9EQV5; M9PJM6; X2JBP9; M9PHR2	E1JJP0 [225-234]; M9PHR2 [248-257]	2495065088	1597851776	1633160704	1972747136	1228601856	1298954624	12321081	High	High	High	High	High	High	Peak Found	High	0.0008329	0.001389	1.91	34.81	K.GLDPEALTGK.Y	[248-257]		Used
[K].AQELWELIVK.[L]		M9PHJ0; E6PBY8; M9NH07; P19351; E1JJP0; B9EQV5; M9PJM6; X2JBP9; M9PHR2	E1JJP0 [178-187]; M9PHR2 [201-210]	2088761088	1239136529	1215832832	1433476608	806344768	844823680	18870976	High	High	High	High	High	High	Peak Found	High	0.00369	0.01434	0.99	63.3	K.AQELWELIVK.L	[201-210]		Used
[K].KGLDPEALTGK.[Y]		M9PHJ0; E6PBY8; M9NH07; P19351; E1JJP0; B9EQV5; M9PJM6; X2JBP9; M9PHR2	E1JJP0 [224-234]; M9PHR2 [247-257]	1208063888	740443216	728856464	665631456	400092224	417175808	675060	High	High	High	High	High	High	Peak Found	High	0.002867	0.004072	2.6	30.28	K.KGLDPEALTGK.Y	[247-257]		Used
[R].SDLDDQLKEYITEWR.[K]		M9PHJ0; E6PBY8; M9NH07; P19351; E1JJP0; B9EQV5; M9PJM6; M9PHR2	E1JJP0 [24-38]; M9PHR2 [47-61]	787809600	435710488	428216152	496800616	266762564	278590612	139904	High	High	High	High	High	High	Peak Found	High	0.0008329	0.0008081	2.48	64.53	R.SDLDDQLKEYITEWR.K	[47-61]		Used
[R].EKAQELWELIVK.[L]		M9PHJ0; E6PBY8; M9NH07; P19351; E1JJP0; B9EQV5; M9PJM6; X2JBP9; M9PHR2	E1JJP0 [176-187]; M9PHR2 [199-210]	550856640	321435200	328136480	306950688	166733344	181398016	4242298	High	High	High	High	High	High	Peak Found	High	0.00338	0.007709	1.76	59.45	R.EKAQELWELIVK.L	[199-210]		Used
[K].RSDLDDQLKEYITEWR.[K]		M9PHJ0; E6PBY8; M9NH07; P19351; E1JJP0; B9EQV5; M9PJM6; M9PHR2	E1JJP0 [23-38]; M9PHR2 [46-61]	532805648	307974472	320935408	182245520	100930176	105690686		High	High	High	High	High	High	Not Found	High	0.0008329	0.0004963	3.42	59.18	K.RSDLDDQLKEYITEWR.K	[46-61]		Used
[K].LFEGGWDEISK.[D]		M9PHJ0; E6PBY8; M9NH07; P19351; M9PJM6; X2JBP9; M9PHR2	M9PHR2 [283-293]	306132224	216783760	213093680	342953600	191291072	206697760	3637417	Peak Found	Peak Found	Peak Found	High	Peak Found	High	Peak Found	High	0.00449	0.01864	1.18	47.58	K.LFEGGWDEISK.D	[283-293]		Used
[K].DAGVLGLSSAAMER.[N]		M9PHJ0; P19351; E1JJP0; M9PJM6; X2JBP9; M9PHR2	E1JJP0 [129-142]; M9PHR2 [152-165]	85974968	38290196	40827784	85927104	46453584	48684408		High	Peak Found	Peak Found	High	Peak Found	Peak Found	Not Found	High	0.004715	0.02848	1.47	46.73	K.DAGVLGLSSAAMER.N	[152-165]		Used
Q9VVH5	AT13736p OS=Drosophila melanogaster GN=UQCR-Q PE=2 SV=1	8	1	1	89	CG7580; UQCR-Q	0	High	High	High	High	High	High	High
Annotated Sequence	Modifications	Protein Accessions	Positions in Master Proteins	Abundance: F1: Sample, delta2-46 Myofibril	Abundance: F3: Sample, delta2-46 Myofibril	Abundance: F4: Sample, delta2-46 Myofibril	Abundance: F2: Control, WT Myofibril	Abundance: F5: Control, WT Myofibril	Abundance: F6: Control, WT Myofibril	Abundance: F7: Control, WT Thick Filament	Found in Sample: [S1] F1: Sample, delta2-46 Myofibril	Found in Sample: [S3] F3: Sample, delta2-46 Myofibril	Found in Sample: [S4] F4: Sample, delta2-46 Myofibril	Found in Sample: [S2] F2: Control, WT Myofibril	Found in Sample: [S5] F5: Control, WT Myofibril	Found in Sample: [S6] F6: Control, WT Myofibril	Found in Sample: [S7] F7: Control, WT Thick Filament	Confidence (by Search Engine): Sequest HT	Percolator q-Value (by Search Engine): Sequest HT	Percolator PEP (by Search Engine): Sequest HT	XCorr (by Search Engine): Sequest HT	Top Apex RT [min]	Sequence in Protein	Positions in Protein	Peptide Group Modifications in Protein	Quan Usage
[K].LSPFEQR.[A]		Q9VVH5	Q9VVH5 [26-32]	246378784	164551904	164101968	784795264	493994496	520115392	60029072	High	High	High	High	High	High	High	High	0.008895	0.06964	1.37	26.28	K.LSPFEQR.A	[26-32]		Used
H9ZJM5	FI20006p1 OS=Drosophila melanogaster GN=Atpalpha-RA PE=2 SV=1	4	4	0	1041	Atpalpha	0	Peak Found	Peak Found	Peak Found	High	Peak Found	Peak Found	Peak Found
Annotated Sequence	Modifications	Protein Accessions	Positions in Master Proteins	Abundance: F1: Sample, delta2-46 Myofibril	Abundance: F3: Sample, delta2-46 Myofibril	Abundance: F4: Sample, delta2-46 Myofibril	Abundance: F2: Control, WT Myofibril	Abundance: F5: Control, WT Myofibril	Abundance: F6: Control, WT Myofibril	Abundance: F7: Control, WT Thick Filament	Found in Sample: [S1] F1: Sample, delta2-46 Myofibril	Found in Sample: [S3] F3: Sample, delta2-46 Myofibril	Found in Sample: [S4] F4: Sample, delta2-46 Myofibril	Found in Sample: [S2] F2: Control, WT Myofibril	Found in Sample: [S5] F5: Control, WT Myofibril	Found in Sample: [S6] F6: Control, WT Myofibril	Found in Sample: [S7] F7: Control, WT Thick Filament	Confidence (by Search Engine): Sequest HT	Percolator q-Value (by Search Engine): Sequest HT	Percolator PEP (by Search Engine): Sequest HT	XCorr (by Search Engine): Sequest HT	Top Apex RT [min]	Sequence in Protein	Positions in Protein	Peptide Group Modifications in Protein	Quan Usage
[RK].IPADIR.[I]		C8VUY7; H9ZJM5; I7J4E4; E6PBW0; P22700; B5RIT8; E1JIR4	H9ZJM5 [217-222]; P22700 [159-164]	14723483	9637638	9511136	159318464	99178080	105043464	33940628	Peak Found	Peak Found	Peak Found	High	Peak Found	High	Peak Found	High	0.004575	0.02564	1.14	19.35	R.IPADIR.I	[217-222]		Not Used
[R].LNIPVSEVNPR.[E]		C8VUY7; H9ZJM5; I7J4E4; E6PBW0; B5RIT8; E1JIR4	H9ZJM5 [666-676]	6.02985e+06	3.5387e+06	3.63135e+06	55213232	32014684	33168070	22102814	Peak Found	Peak Found	Peak Found	High	Peak Found	Peak Found	Peak Found	High	0.0009933	0.002155	1.71	39.92	R.LNIPVSEVNPR.E	[666-676]		Used
[K].FNTDDINFPIDNLR.[F]		C8VUY7; H9ZJM5; I7J4E4; E6PBW0; B5RIT8; E1JIR4	H9ZJM5 [589-602]	4501283		3.48853e+06	48466076	28051064	27627612	19206006	Peak Found	Not Found	Peak Found	High	Peak Found	Peak Found	Peak Found	High	0.003529	0.009376	0.81	59.13	K.FNTDDINFPIDNLR.F	[589-602]		Used
[K].LIIVEGCQR.[M]	1xCarbamidomethyl [C7]	C8VUY7; H9ZJM5; I7J4E4; E6PBW0; B5RIT8; E1JIR4	H9ZJM5 [717-725]		2.37759e+06	2.69886e+06	28387902	16651774	18004204	16930786	Not Found	Peak Found	Peak Found	High	Peak Found	Peak Found	Peak Found	High	0.002867	0.004865	0.8	31.09	K.LIIVEGCQR.M	[717-725]		Used
B5RJ63	FI07616p (Fragment) OS=Drosophila melanogaster GN=CG4692-RB PE=2 SV=1	19	2	0	108		0	Peak Found	Peak Found	Peak Found	High	High	High	High
Annotated Sequence	Modifications	Protein Accessions	Positions in Master Proteins	Abundance: F1: Sample, delta2-46 Myofibril	Abundance: F3: Sample, delta2-46 Myofibril	Abundance: F4: Sample, delta2-46 Myofibril	Abundance: F2: Control, WT Myofibril	Abundance: F5: Control, WT Myofibril	Abundance: F6: Control, WT Myofibril	Abundance: F7: Control, WT Thick Filament	Found in Sample: [S1] F1: Sample, delta2-46 Myofibril	Found in Sample: [S3] F3: Sample, delta2-46 Myofibril	Found in Sample: [S4] F4: Sample, delta2-46 Myofibril	Found in Sample: [S2] F2: Control, WT Myofibril	Found in Sample: [S5] F5: Control, WT Myofibril	Found in Sample: [S6] F6: Control, WT Myofibril	Found in Sample: [S7] F7: Control, WT Thick Filament	Confidence (by Search Engine): Sequest HT	Percolator q-Value (by Search Engine): Sequest HT	Percolator PEP (by Search Engine): Sequest HT	XCorr (by Search Engine): Sequest HT	Top Apex RT [min]	Sequence in Protein	Positions in Protein	Peptide Group Modifications in Protein	Quan Usage
[K].LGEIGAWLGR.[R]		Q9W141; B5RJ63	B5RJ63 [37-46]	44241528	25643016	25820234	224727216	127043312	130576904	50137108	Peak Found	Peak Found	Peak Found	High	High	High	High	High	0.0008329	0.0004913	1.99	51.94	K.LGEIGAWLGR.R	[37-46]		Used
[K].TPNAVAGAVSR.[A]		Q9W141; B5RJ63	B5RJ63 [50-60]	8830827	5.22088e+06	5.13794e+06	64817416	39869548	41425116	7.9715e+06	Peak Found	Peak Found	Peak Found	High	Peak Found	Peak Found	Peak Found	High	0.0009933	0.001742	1.58	20.23	K.TPNAVAGAVSR.A	[50-60]		Used
Q7K860	FI07231p OS=Drosophila melanogaster GN=TpnC4 PE=2 SV=1	42	5	0	153	TpnC4	0	High	High	High	High	High	High	Peak Found
Annotated Sequence	Modifications	Protein Accessions	Positions in Master Proteins	Abundance: F1: Sample, delta2-46 Myofibril	Abundance: F3: Sample, delta2-46 Myofibril	Abundance: F4: Sample, delta2-46 Myofibril	Abundance: F2: Control, WT Myofibril	Abundance: F5: Control, WT Myofibril	Abundance: F6: Control, WT Myofibril	Abundance: F7: Control, WT Thick Filament	Found in Sample: [S1] F1: Sample, delta2-46 Myofibril	Found in Sample: [S3] F3: Sample, delta2-46 Myofibril	Found in Sample: [S4] F4: Sample, delta2-46 Myofibril	Found in Sample: [S2] F2: Control, WT Myofibril	Found in Sample: [S5] F5: Control, WT Myofibril	Found in Sample: [S6] F6: Control, WT Myofibril	Found in Sample: [S7] F7: Control, WT Thick Filament	Confidence (by Search Engine): Sequest HT	Percolator q-Value (by Search Engine): Sequest HT	Percolator PEP (by Search Engine): Sequest HT	XCorr (by Search Engine): Sequest HT	Top Apex RT [min]	Sequence in Protein	Positions in Protein	Peptide Group Modifications in Protein	Quan Usage
[R].FIEVEEDVGALQNELK.[E]		Q8SZM6; Q7K860	Q7K860 [77-92]	2309163584	1305731808	1336126832	1258199840	697435952	734972880	1.52021e+07	High	High	High	High	High	High	Peak Found	High	0	8.614e-05	3.3	59.61	R.FIEVEEDVGALQNELK.E	[77-92]		Used
[K].LEPPAVK.[A]		Q8SZM6; Q7K860	Q7K860 [45-51]	2123283904	1311957888	1284869376	1155528672	683826960	709811184	9.12567e+06	High	Peak Found	High	High	Peak Found	Peak Found	Peak Found	High	0.005495	0.03816	1.3	22.8	K.LEPPAVK.A	[45-51]		Used
[K].LDFSQFCK.[L]	1xCarbamidomethyl [C7]	Q8SZM6; Q7K860	Q7K860 [65-72]	1768040832	1122466688	1132903552	947800192	567668608	609182016	10339399	High	High	High	High	High	High	Peak Found	High	0.003239	0.00561	1.31	42.15	K.LDFSQFCK.L	[65-72]		Used
[K].GYLTVATLR.[G]		Q8SZM6; Q7K860	Q7K860 [104-112]	1679283072	1029769984	1030989760	942938112	537219328	565599296	12793925	High	High	High	High	High	High	Peak Found	High	0.0008329	0.001547	1.78	41.31	K.GYLTVATLR.G	[104-112]		Used
[K].AFDHDGAGSIEHADVSSILEILGQK.[L]		Q8SZM6; Q7K860	Q7K860 [20-44]	1312580384	1075225056	1074241536	1086850800	558877952	582415112	9.77752e+06	High	High	High	High	High	High	Peak Found	High	0.0008329	0.0005807	3.75	68.05	K.AFDHDGAGSIEHADVSSILEILGQK.L	[20-44]		Used
Q24251	ATP synthase subunit d, mitochondrial OS=Drosophila melanogaster GN=ATPsyn-d PE=2 SV=2	15	2	2	178	ATPsyn-d; ATPsynD	0	Peak Found	Peak Found	Peak Found	High	High	High	Peak Found
Annotated Sequence	Modifications	Protein Accessions	Positions in Master Proteins	Abundance: F1: Sample, delta2-46 Myofibril	Abundance: F3: Sample, delta2-46 Myofibril	Abundance: F4: Sample, delta2-46 Myofibril	Abundance: F2: Control, WT Myofibril	Abundance: F5: Control, WT Myofibril	Abundance: F6: Control, WT Myofibril	Abundance: F7: Control, WT Thick Filament	Found in Sample: [S1] F1: Sample, delta2-46 Myofibril	Found in Sample: [S3] F3: Sample, delta2-46 Myofibril	Found in Sample: [S4] F4: Sample, delta2-46 Myofibril	Found in Sample: [S2] F2: Control, WT Myofibril	Found in Sample: [S5] F5: Control, WT Myofibril	Found in Sample: [S6] F6: Control, WT Myofibril	Found in Sample: [S7] F7: Control, WT Thick Filament	Confidence (by Search Engine): Sequest HT	Percolator q-Value (by Search Engine): Sequest HT	Percolator PEP (by Search Engine): Sequest HT	XCorr (by Search Engine): Sequest HT	Top Apex RT [min]	Sequence in Protein	Positions in Protein	Peptide Group Modifications in Protein	Quan Usage
[K].LVPVAGLVDSFQK.[Q]		Q24251	Q24251 [60-72]	31896528	19261884	18253458	204698816	108780112	113398184	32571740	Peak Found	Peak Found	Peak Found	High	Peak Found	High	Peak Found	High	0.0009933	0.002346	1.29	58	K.LVPVAGLVDSFQK.Q	[60-72]		Used
[R].IAQSSINWSALAER.[V]		Q24251	Q24251 [6-19]	15574024	7595537	8072609	118148024	63900520	67028352	23685180	Peak Found	Peak Found	Peak Found	Peak Found	High	Peak Found	Peak Found	High	0.004344	0.0169	0.61	48.98	R.IAQSSINWSALAER.V	[6-19]		Used
C1C592	GH28726p (Fragment) OS=Drosophila melanogaster GN=CG14235-RA PE=2 SV=1	23	3	0	123		0	Peak Found	Peak Found	Peak Found	High	Peak Found	Peak Found	Peak Found
Annotated Sequence	Modifications	Protein Accessions	Positions in Master Proteins	Abundance: F1: Sample, delta2-46 Myofibril	Abundance: F3: Sample, delta2-46 Myofibril	Abundance: F4: Sample, delta2-46 Myofibril	Abundance: F2: Control, WT Myofibril	Abundance: F5: Control, WT Myofibril	Abundance: F6: Control, WT Myofibril	Abundance: F7: Control, WT Thick Filament	Found in Sample: [S1] F1: Sample, delta2-46 Myofibril	Found in Sample: [S3] F3: Sample, delta2-46 Myofibril	Found in Sample: [S4] F4: Sample, delta2-46 Myofibril	Found in Sample: [S2] F2: Control, WT Myofibril	Found in Sample: [S5] F5: Control, WT Myofibril	Found in Sample: [S6] F6: Control, WT Myofibril	Found in Sample: [S7] F7: Control, WT Thick Filament	Confidence (by Search Engine): Sequest HT	Percolator q-Value (by Search Engine): Sequest HT	Percolator PEP (by Search Engine): Sequest HT	XCorr (by Search Engine): Sequest HT	Top Apex RT [min]	Sequence in Protein	Positions in Protein	Peptide Group Modifications in Protein	Quan Usage
[K].LETAPFDPR.[F]		Q9VWD1; Q8IQW2; C1C592	C1C592 [52-60]	19457166	15213107	13975907	209073984	1.27393e+08	140075728	25598998	Peak Found	Peak Found	Peak Found	High	Peak Found	Peak Found	Peak Found	High	0.00449	0.0212	1.28	33.17	K.LETAPFDPR.F	[52-60]		Used
[R].YCYQSYIDFHR.[C]	1xCarbamidomethyl [C2]	Q9VWD1; Q8IQW2; C1C592	C1C592 [69-79]	10356747	6.61061e+06	6.14366e+06	97663016	57878556	61316884	13952733	Peak Found	Peak Found	Peak Found	High	Peak Found	Peak Found	Peak Found	High	0.002867	0.004935	1.66	42.06	R.YCYQSYIDFHR.C	[69-79]		Used
[R].ESGTFPGR.[I]		Q9VWD1; Q8IQW2; C1C592	C1C592 [115-122]	7.93126e+06	5968765	6.05359e+06	93065128	66849092	69162576	9324734	Peak Found	Peak Found	Peak Found	High	Peak Found	Peak Found	Peak Found	High	0.003836	0.01499	1.15	16.36	R.ESGTFPGR.I	[115-122]		Used
P36188	Troponin I OS=Drosophila melanogaster GN=wupA PE=2 SV=3	43	12	0	269	wupA	4	High	High	High	High	High	High	Peak Found	Phospho [S146; S149]
Annotated Sequence	Modifications	Protein Accessions	Positions in Master Proteins	Abundance: F1: Sample, delta2-46 Myofibril	Abundance: F3: Sample, delta2-46 Myofibril	Abundance: F4: Sample, delta2-46 Myofibril	Abundance: F2: Control, WT Myofibril	Abundance: F5: Control, WT Myofibril	Abundance: F6: Control, WT Myofibril	Abundance: F7: Control, WT Thick Filament	Found in Sample: [S1] F1: Sample, delta2-46 Myofibril	Found in Sample: [S3] F3: Sample, delta2-46 Myofibril	Found in Sample: [S4] F4: Sample, delta2-46 Myofibril	Found in Sample: [S2] F2: Control, WT Myofibril	Found in Sample: [S5] F5: Control, WT Myofibril	Found in Sample: [S6] F6: Control, WT Myofibril	Found in Sample: [S7] F7: Control, WT Thick Filament	Confidence (by Search Engine): Sequest HT	Percolator q-Value (by Search Engine): Sequest HT	Percolator PEP (by Search Engine): Sequest HT	XCorr (by Search Engine): Sequest HT	Top Apex RT [min]	Sequence in Protein	Positions in Protein	Peptide Group Modifications in Protein	Quan Usage
[K].AAPAAAAAPAGPPKDPNDPK.[V]		E4NKJ3; P36188	P36188 [42-61]	3245937152	2084782272	2059284928	1921277120	1184939392	1216102944	3.74082e+06	High	High	High	High	High	High	Peak Found	High	0.0008329	0.0003659	2.93	21.93	K.AAPAAAAAPAGPPKDPNDPK.V	[42-61]		Used
[K].AAEFNFR.[N]		A4V4Q6; E4NKJ4; E4NKM1; M9NFC0; M9PJQ5; E4NKJ3; P36188; M9NH88	M9NFC0 [160-166]; P36188 [221-227]	2698469120	1743783808	1736481280	1881296128	1165531648	1219190656	5.93331e+06	High	High	High	High	High	High	Peak Found	High	0.00369	0.01443	1.41	31.5	K.AAEFNFR.N	[221-227]		Used
[R].KKDWEINDLNAQVNDLR.[G]		A4V4Q6; E4NKJ3; P36188	P36188 [180-196]	2618679072	1642446272	1637827520	1339415040	797174592	837436344		High	High	High	High	High	High	Not Found	High	0.0009933	0.00214	2.89	44.77	R.KKDWEINDLNAQVNDLR.G	[180-196]		Used
[K].WDLEYEVR.[K]		A4V4Q6; E4NKJ3; P36188	P36188 [172-179]	2455891712	1496377088	1516097536	1290372096	737398528	783129472	13277480	High	High	High	High	High	High	Peak Found	High	0.002867	0.004511	2.03	44.98	K.WDLEYEVR.K	[172-179]		Used
[K].EFTLEEEEKEK.[K]		A4V4Q6; E4NKJ4; E4NKM1; M9NFC0; M9PJQ5; E4NKJ3; P36188; M9NH88	M9NFC0 [176-186]; P36188 [237-247]	2198078208	1341075328	1330989824	1806265344	1056646272	1111287936	1.13991e+06	High	High	Peak Found	High	Peak Found	High	Peak Found	High	0.0008329	0.001076	1.41	27.29	K.EFTLEEEEKEK.K	[237-247]		Used
[K].FVKPALK.[K]		A4V4Q6; E4NKJ4; E4NKM1; M9NFC0; M9PJQ5; E4NKJ3; P36188; M9NH88	M9NFC0 [138-144]; P36188 [199-205]	1755371776	972581504	954761024	1381935104	749181184	738336448	5098878	Peak Found	High	Peak Found	High	Peak Found	Peak Found	Peak Found	High	0.00369	0.01063	1.23	21.44	K.FVKPALK.K	[199-205]		Used
[R].NLSDASEGELQEICEEYYER.[M]	1xCarbamidomethyl [C14]; 2xPhospho [S3; S6]	A4V4Q6; E4NKJ3; P36188	P36188 [144-163]	1414316976	997543696	970675275	941542400	643373456	674163968	6.78515e+06	High	High	High	High	High	High	Peak Found	High	0	4.977e-05	3.54	56.59	R.NLSDASEGELQEICEEYYER.M	[144-163]	2xPhospho [S146; S149]	Used
[K].DWEINDLNAQVNDLR.[G]		A4V4Q6; E4NKJ3; P36188	P36188 [182-196]	1006636816	658829304	660661296	893861120	551423664	559767520	6.93383e+06	High	High	High	High	High	High	Peak Found	High	0	0.0001432	3.37	56.71	K.DWEINDLNAQVNDLR.G	[182-196]		Used
[K].EFTLEEEEK.[E]		A4V4Q6; E4NKJ4; E4NKM1; M9NFC0; M9PJQ5; E4NKJ3; P36188; M9NH88	M9NFC0 [176-184]; P36188 [237-245]	477110016	314948224	311389408	356118080	231104096	252163008		High	High	Peak Found	High	High	Peak Found	Not Found	High	0.00338	0.007482	1.33	30.86	K.EFTLEEEEK.E	[237-245]		Used
[K].AAPAAAAAPAGPPK.[D]		E4NKJ3; P36188	P36188 [42-55]	350148128	287398176	286405472	364425344	265076960	262912464	168965	High	High	High	High	High	High	Peak Found	High	0.0008329	0.0001967	2.6	20.44	K.AAPAAAAAPAGPPK.D	[42-55]		Used
[R].NLSDASEGELQEICEEYYER.[M]	1xCarbamidomethyl [C14]	A4V4Q6; E4NKJ3; P36188	P36188 [144-163]	240020416	145100048	138690272	190437280	118467872	116920464	3.14347e+06	High	High	High	High	High	High	Peak Found	High	0.0008329	0.0001922	2.34	55.37	R.NLSDASEGELQEICEEYYER.M	[144-163]		Used
[K].KDWEINDLNAQVNDLR.[G]		A4V4Q6; E4NKJ3; P36188	P36188 [181-196]	101475200	66089048	67926536	82276088	48482212	51445744	367399	High	Peak Found	Peak Found	Peak Found	Peak Found	Peak Found	Peak Found	High	0.0009933	0.001823	1.07	49.24	K.KDWEINDLNAQVNDLR.G	[181-196]		Used
[K].AAAPAAAPAAAAKPAAPAAAPAANGK.[A]		E4NKJ3; P36188	P36188 [8-33]	64153036	39846620	40960024	3.02344e+06	2296914	1.90148e+06		High	Peak Found	Peak Found	Peak Found	Peak Found	Peak Found	Not Found	High	0.0008329	0.001094	1.17	25.84	K.AAAPAAAPAAAAKPAAPAAAPAANGK.A	[8-33]		Used
Q24407	ATP synthase-coupling factor 6, mitochondrial OS=Drosophila melanogaster GN=ATPsyn-Cf6 PE=3 SV=1	21	2	2	106	ATPsyn-Cf6; ATPsynCF6	0	Peak Found	Peak Found	Peak Found	High	Peak Found	Peak Found	Peak Found
Annotated Sequence	Modifications	Protein Accessions	Positions in Master Proteins	Abundance: F1: Sample, delta2-46 Myofibril	Abundance: F3: Sample, delta2-46 Myofibril	Abundance: F4: Sample, delta2-46 Myofibril	Abundance: F2: Control, WT Myofibril	Abundance: F5: Control, WT Myofibril	Abundance: F6: Control, WT Myofibril	Abundance: F7: Control, WT Thick Filament	Found in Sample: [S1] F1: Sample, delta2-46 Myofibril	Found in Sample: [S3] F3: Sample, delta2-46 Myofibril	Found in Sample: [S4] F4: Sample, delta2-46 Myofibril	Found in Sample: [S2] F2: Control, WT Myofibril	Found in Sample: [S5] F5: Control, WT Myofibril	Found in Sample: [S6] F6: Control, WT Myofibril	Found in Sample: [S7] F7: Control, WT Thick Filament	Confidence (by Search Engine): Sequest HT	Percolator q-Value (by Search Engine): Sequest HT	Percolator PEP (by Search Engine): Sequest HT	XCorr (by Search Engine): Sequest HT	Top Apex RT [min]	Sequence in Protein	Positions in Protein	Peptide Group Modifications in Protein	Quan Usage
[K].FPEFQFPDVK.[V]		Q24407	Q24407 [88-97]	23435212	11465798	10865978	139812688	78998080	80643168	16404299	Peak Found	Peak Found	Peak Found	High	Peak Found	Peak Found	Peak Found	High	0.00369	0.01092	0.81	58.95	K.FPEFQFPDVK.V	[88-97]		Used
[K].ASDPIQQLFLDK.[V]		Q24407	Q24407 [31-42]	21140434	12086830	12199060	149249424	83543584	85477104	20925672	Peak Found	Peak Found	Peak Found	High	Peak Found	Peak Found	Peak Found	High	0.004575	0.02312	0.78	58.87	K.ASDPIQQLFLDK.V	[31-42]		Used
Q9VRL0	CG4769, isoform A OS=Drosophila melanogaster GN=Cyt-c1 PE=2 SV=1	4	1	1	307	CG4769; Cyt-c1	0	Peak Found	Peak Found	Peak Found	High	High	High	Peak Found
Annotated Sequence	Modifications	Protein Accessions	Positions in Master Proteins	Abundance: F1: Sample, delta2-46 Myofibril	Abundance: F3: Sample, delta2-46 Myofibril	Abundance: F4: Sample, delta2-46 Myofibril	Abundance: F2: Control, WT Myofibril	Abundance: F5: Control, WT Myofibril	Abundance: F6: Control, WT Myofibril	Abundance: F7: Control, WT Thick Filament	Found in Sample: [S1] F1: Sample, delta2-46 Myofibril	Found in Sample: [S3] F3: Sample, delta2-46 Myofibril	Found in Sample: [S4] F4: Sample, delta2-46 Myofibril	Found in Sample: [S2] F2: Control, WT Myofibril	Found in Sample: [S5] F5: Control, WT Myofibril	Found in Sample: [S6] F6: Control, WT Myofibril	Found in Sample: [S7] F7: Control, WT Thick Filament	Confidence (by Search Engine): Sequest HT	Percolator q-Value (by Search Engine): Sequest HT	Percolator PEP (by Search Engine): Sequest HT	XCorr (by Search Engine): Sequest HT	Top Apex RT [min]	Sequence in Protein	Positions in Protein	Peptide Group Modifications in Protein	Quan Usage
[K].GLFDALDHQSVR.[R]		Q9VRL0	Q9VRL0 [81-92]	16737947	1.44027e+07	1.54034e+07	244590048	134979528	140374916	35393085	Peak Found	Peak Found	Peak Found	High	High	High	Peak Found	High	0.0008329	0.001362	1.93	47.02	K.GLFDALDHQSVR.R	[81-92]		Used
Q23709	GCR 1 protein OS=Drosophila melanogaster GN=GCR 1 PE=4 SV=1	10	2	0	188		0	High	High	High	High	High	High	Peak Found
Annotated Sequence	Modifications	Protein Accessions	Positions in Master Proteins	Abundance: F1: Sample, delta2-46 Myofibril	Abundance: F3: Sample, delta2-46 Myofibril	Abundance: F4: Sample, delta2-46 Myofibril	Abundance: F2: Control, WT Myofibril	Abundance: F5: Control, WT Myofibril	Abundance: F6: Control, WT Myofibril	Abundance: F7: Control, WT Thick Filament	Found in Sample: [S1] F1: Sample, delta2-46 Myofibril	Found in Sample: [S3] F3: Sample, delta2-46 Myofibril	Found in Sample: [S4] F4: Sample, delta2-46 Myofibril	Found in Sample: [S2] F2: Control, WT Myofibril	Found in Sample: [S5] F5: Control, WT Myofibril	Found in Sample: [S6] F6: Control, WT Myofibril	Found in Sample: [S7] F7: Control, WT Thick Filament	Confidence (by Search Engine): Sequest HT	Percolator q-Value (by Search Engine): Sequest HT	Percolator PEP (by Search Engine): Sequest HT	XCorr (by Search Engine): Sequest HT	Top Apex RT [min]	Sequence in Protein	Positions in Protein	Peptide Group Modifications in Protein	Quan Usage
[R].VVGIDLEGVR.[Q]		Q23709; Q9V9U0	Q23709 [135-144]	240270784	139968144	141153216	1495986432	828764928	883972160	26030904	High	High	High	High	High	High	Peak Found	High	0.0009933	0.002125	1.65	43.14	R.VVGIDLEGVR.Q	[135-144]		Used
[R].QILLNEESK.[Q]		Q23709; Q9V9U0	Q23709 [85-93]	92680760	59628744	59605808	532244768	326505888	348795200	9139821	High	Peak Found	Peak Found	High	Peak Found	High	Peak Found	High	0.004715	0.03012	0.95	26.82	R.QILLNEESK.Q	[85-93]		Used
Q0IGW9	LP21747p OS=Drosophila melanogaster GN=GCR(ich) PE=2 SV=1	20	4	0	286		0	High	High	Peak Found	High	High	High	Peak Found
Annotated Sequence	Modifications	Protein Accessions	Positions in Master Proteins	Abundance: F1: Sample, delta2-46 Myofibril	Abundance: F3: Sample, delta2-46 Myofibril	Abundance: F4: Sample, delta2-46 Myofibril	Abundance: F2: Control, WT Myofibril	Abundance: F5: Control, WT Myofibril	Abundance: F6: Control, WT Myofibril	Abundance: F7: Control, WT Thick Filament	Found in Sample: [S1] F1: Sample, delta2-46 Myofibril	Found in Sample: [S3] F3: Sample, delta2-46 Myofibril	Found in Sample: [S4] F4: Sample, delta2-46 Myofibril	Found in Sample: [S2] F2: Control, WT Myofibril	Found in Sample: [S5] F5: Control, WT Myofibril	Found in Sample: [S6] F6: Control, WT Myofibril	Found in Sample: [S7] F7: Control, WT Thick Filament	Confidence (by Search Engine): Sequest HT	Percolator q-Value (by Search Engine): Sequest HT	Percolator PEP (by Search Engine): Sequest HT	XCorr (by Search Engine): Sequest HT	Top Apex RT [min]	Sequence in Protein	Positions in Protein	Peptide Group Modifications in Protein	Quan Usage
[K].APSPPSYQAPVIPLQPQNEEK.[T]		Q9U1G9; Q0IGW9; Q9VB86	Q0IGW9 [169-189]	104197248	74505286	69787632	595647824	396695568	412950960	1.21801e+07	Peak Found	Peak Found	Peak Found	High	High	High	Peak Found	High	0.0008329	0.0006104	2.46	47.49	K.APSPPSYQAPVIPLQPQNEEK.T	[169-189]		Used
[K].HIYVHVPPPEQEEVR.[Q]		Q0IGW9; Q9VB86	Q0IGW9 [134-148]	1.03886e+08	5.44017e+07	4.01674e+07	485240632	233897174	259038792		High	High	Peak Found	High	High	High	Not Found	High	0.0008329	0.0004995	2.57	31.33	K.HIYVHVPPPEQEEVR.Q	[134-148]		Used
[K].TLVYVLVK.[K]		A1Z8Q0; Q9U1G9; Q0IGW9; Q9VB86; Q8SZ76; Q8SZP2; H0RN85	Q0IGW9 [190-197]	79149696	45885936	47403568	348289216	194590016	206212688	17262962	Peak Found	Peak Found	Peak Found	High	Peak Found	Peak Found	Peak Found	High	0.003836	0.01503	1.13	46.29	K.TLVYVLVK.K	[190-197]		Used
[R].QRPNLPIGQSQK.[H]		Q0IGW9; Q9VB86	Q0IGW9 [149-160]	51095216	34300452	36004724	290956160	187704016	208684160	4.87123e+06	Peak Found	Peak Found	Peak Found	Peak Found	Peak Found	High	Peak Found	High	0.003318	0.005666	1.94	24.03	R.QRPNLPIGQSQK.H	[149-160]		Used
P02574	Actin, larval muscle OS=Drosophila melanogaster GN=Act79B PE=1 SV=2	53	14	3	376	Act79B	1	High	High	High	High	High	High	Peak Found
Annotated Sequence	Modifications	Protein Accessions	Positions in Master Proteins	Abundance: F1: Sample, delta2-46 Myofibril	Abundance: F3: Sample, delta2-46 Myofibril	Abundance: F4: Sample, delta2-46 Myofibril	Abundance: F2: Control, WT Myofibril	Abundance: F5: Control, WT Myofibril	Abundance: F6: Control, WT Myofibril	Abundance: F7: Control, WT Thick Filament	Found in Sample: [S1] F1: Sample, delta2-46 Myofibril	Found in Sample: [S3] F3: Sample, delta2-46 Myofibril	Found in Sample: [S4] F4: Sample, delta2-46 Myofibril	Found in Sample: [S2] F2: Control, WT Myofibril	Found in Sample: [S5] F5: Control, WT Myofibril	Found in Sample: [S6] F6: Control, WT Myofibril	Found in Sample: [S7] F7: Control, WT Thick Filament	Confidence (by Search Engine): Sequest HT	Percolator q-Value (by Search Engine): Sequest HT	Percolator PEP (by Search Engine): Sequest HT	XCorr (by Search Engine): Sequest HT	Top Apex RT [min]	Sequence in Protein	Positions in Protein	Peptide Group Modifications in Protein	Quan Usage
[R].VAPEEHPVLLTEAPLNPK.[A]		P53501; C6TP14; P10987; E1JGP0; P02572; P10981; P02574; P83967	P53501 [97-114]; P02574 [97-114]; P83967 [97-114]	47311751640	28361166820	28267809012	31897205672	18351230662	19053309716	1.76302e+08	High	High	High	High	High	High	High	High	0	1.005e-05	4.17	44.63	R.VAPEEHPVLLTEAPLNPK.A	[97-114]		Not Used
[K].EITALAPSTIK.[I]		P10981; P02574; P83967	P02574 [317-327]; P83967 [317-327]	38085320520	22883382116	22769401816	25123614096	14690132980	15126557548	1.69809e+08	High	High	High	High	High	High	Peak Found	High	0.0008329	0.001487	1.95	37.13	K.EITALAPSTIK.I	[317-327]		Not Used
[K].IIAPPER.[K]		P53501; C6TP14; P10987; E1JGP0; P10981; P02574; P83967	P53501 [330-336]; P02574 [330-336]; P83967 [330-336]	30777563456	19754299392	19683450880	21751715840	13158975488	13864856576	144296432	High	Peak Found	Peak Found	Peak Found	High	Peak Found	Peak Found	High	0.005495	0.04226	1.32	21.75	K.IIAPPER.K	[330-336]		Not Used
[K].SYELPDGQVITIGNER.[F]		P53501; C6TP14; P10987; E1JGP0; P02572; P10981; P02574; P83967	P53501 [240-255]; P02574 [240-255]; P83967 [240-255]	30745565256	19648451952	19574139383	21006969440	1.26862e+10	13552899112	1.56742e+08	High	High	High	High	High	High	High	High	0.0008329	0.0001818	2.63	52.29	K.SYELPDGQVITIGNER.F	[240-255]		Not Used
[R].AVFPSIVGRPR.[H]		P53501; C6TP14; P10987; E1JGP0; P02572; Q3ZAJ5; P10981; P02574; F0JAT3; P83967; P45891	P53501 [30-40]; P02574 [30-40]; P83967 [30-40]	2.97834e+10	17546510608	17444111265	14791023616	8048088680	8274209944	211452616	High	High	High	High	High	High	High	High	0.0008329	0.001169	2.04	38.4	R.AVFPSIVGRPR.H	[30-40]		Not Used
[K].AGFAGDDAPR.[A]		P53501; P10987; E1JGP0; P02572; P10981; P02574; P83967	P53501 [20-29]; P02574 [20-29]; P83967 [20-29]	20458202640	14502144304	14228391072	1.38838e+10	9.14262e+09	9533538368	1.03476e+08	High	High	High	High	High	High	High	High	0.00449	0.01989	1.71	19.22	K.AGFAGDDAPR.A	[20-29]		Not Used
[R].LDIAGR.[D]		P53501; C6TP14; P10987; E1JGP0; P02572; P10981; P45888; P02574; F6J178; P83967	P53501 [179-184]; P02574 [179-184]; P83967 [179-184]	11683362372	8010816040	8100993536	13688382868	8993041408	9625224192	3.28895e+07	High	High	High	High	High	High	Peak Found	High	0.008726	0.0675	1.58	20.17	R.LDLAGR.D	[179-184]		Not Used
[R].GYSFTTTAER.[E]		P53501; C6TP14; P10987; E1JGP0; P02572; P10981; P02574; P83967	P53501 [198-207]; P02574 [198-207]; P83967 [198-207]	10840922484	7347539248	7364370248	11779053292	7668015338	8120358916	38612056	High	High	High	High	High	High	Peak Found	High	0.0008329	0.0008521	1.96	27.69	R.GYSFTTTAER.E	[198-207]		Not Used
[K].QEYDESGPGIVHR.[K]		P10981; P02574; P83967	P02574 [361-373]; P83967 [361-373]	5.60885e+09	3485209288	3398536070	7229481040	4348531672	4.61225e+09	13210452	High	High	High	High	High	High	Peak Found	High	0.0008329	0.0003012	2.22	24	K.QEYDESGPGIVHR.K	[361-373]		Not Used
[R].TTGIVLDSGDGVSHTVPIYEGYALPHAILR.[L]		P53501; C6TP14; P10987; E1JGP0; P02572; P10981; P02574	P53501 [149-178]; P02574 [149-178]	3834040576	2317497592	2306870196	3310254928	1828135196	1911420504	2.44425e+07	High	High	High	High	High	High	Peak Found	High	0.0008329	0.0004837	3.65	62.15	R.TTGIVLDSGDGVSHTVPIYEGYALPHAILR.L	[149-178]		Used
[K].DCYVGDEAQSK.[R]	1xCarbamidomethyl [C2]	P02574	P02574 [52-62]	910723136	625780672	637116096	704328512	470731712	496489408	7.67752e+06	High	High	High	High	High	High	Peak Found	High	0.003673	0.0101	1.48	17.11	K.DCYVGDEAQSK.R	[52-62]		Used
[K].VWHHTFYNELR.[V]		P02574	P02574 [86-96]	714709744	434975600	524620704	488069208	303301056	310937784		High	High	High	High	High	High	Not Found	High	0.0009933	0.002476	1.8	32.04	K.VWHHTFYNELR.V	[86-96]		Used
[K].LCYVALDFEQEMATAAASTSLEK.[S]	1xCarbamidomethyl [C2]	P53501; C6TP14; E1JGP0; P10981; P02574; P83967	P53501 [217-239]; P02574 [217-239]; P83967 [217-239]	3.46436e+08	8.90893e+07	1.80465e+08	2.7262e+08	1.49276e+08	1.326e+08	2.15441e+06	High	High	Peak Found	High	Peak Found	Peak Found	Peak Found	High	0.0008329	0.0007187	1.94	73.05	K.LCYVALDFEQEMATAAASTSLEK.S	[217-239]		Not Used
[K].DLYANNVLSGGTTMYPGIADR.[M]	1xOxidation [M14]	P02574	P02574 [293-313]	234394160	140597074	141262480	83865864	53199228	55045216		High	Peak Found	Peak Found	High	Peak Found	Peak Found	Not Found	High	0.002867	0.004939	1.46	52.8	K.DLYANNVLSGGTTMYPGIADR.M	[293-313]		Used
[K].DLYANNVLSGGTTMYPGIADR.[M]		P02574	P02574 [293-313]	26128944	13744050	13580939	35093512	16353461	17403498	848367	Peak Found	Peak Found	Peak Found	High	Peak Found	Peak Found	Peak Found	High	0.00369	0.01303	1	55.9	K.DLYANNVLSGGTTMYPGIADR.M	[293-313]		Used
Q24156	Transcription factor OS=Drosophila melanogaster GN=stwl PE=2 SV=1	1	1	0	1037		0	High	High	Peak Found	High	High	Peak Found	Peak Found
Annotated Sequence	Modifications	Protein Accessions	Positions in Master Proteins	Abundance: F1: Sample, delta2-46 Myofibril	Abundance: F3: Sample, delta2-46 Myofibril	Abundance: F4: Sample, delta2-46 Myofibril	Abundance: F2: Control, WT Myofibril	Abundance: F5: Control, WT Myofibril	Abundance: F6: Control, WT Myofibril	Abundance: F7: Control, WT Thick Filament	Found in Sample: [S1] F1: Sample, delta2-46 Myofibril	Found in Sample: [S3] F3: Sample, delta2-46 Myofibril	Found in Sample: [S4] F4: Sample, delta2-46 Myofibril	Found in Sample: [S2] F2: Control, WT Myofibril	Found in Sample: [S5] F5: Control, WT Myofibril	Found in Sample: [S6] F6: Control, WT Myofibril	Found in Sample: [S7] F7: Control, WT Thick Filament	Confidence (by Search Engine): Sequest HT	Percolator q-Value (by Search Engine): Sequest HT	Percolator PEP (by Search Engine): Sequest HT	XCorr (by Search Engine): Sequest HT	Top Apex RT [min]	Sequence in Protein	Positions in Protein	Peptide Group Modifications in Protein	Quan Usage
[R].SLVVANTK.[T]		A0A075BLW4; Q9VUE5; Q24156; A0A075BID9; A0A075BJG9; A0A075BK58; A0A075BJR4; A0A075BJR0; A0A075BJR6; A0A075BLW2; A0A075BID1; M9PI58; A0A075BLW3; A0A075BJG7; A0A075BK49; A0A075BK61; A0A075BID5	Q24156 [975-982]	88366120	55466248	56494700	299945120	178055072	191539808	30491530	High	High	Peak Found	High	High	Peak Found	Peak Found	High	0.00369	0.0145	1.14	28.01	R.SLVVANTK.T	[975-982]		Used
Q9VKM3	CG6105-PA OS=Drosophila melanogaster GN=ATPsynG PE=2 SV=1	15	1	1	99	l(2)06225; ATPsynG	0	Peak Found	Peak Found	Peak Found	High	High	High	Peak Found
Annotated Sequence	Modifications	Protein Accessions	Positions in Master Proteins	Abundance: F1: Sample, delta2-46 Myofibril	Abundance: F3: Sample, delta2-46 Myofibril	Abundance: F4: Sample, delta2-46 Myofibril	Abundance: F2: Control, WT Myofibril	Abundance: F5: Control, WT Myofibril	Abundance: F6: Control, WT Myofibril	Abundance: F7: Control, WT Thick Filament	Found in Sample: [S1] F1: Sample, delta2-46 Myofibril	Found in Sample: [S3] F3: Sample, delta2-46 Myofibril	Found in Sample: [S4] F4: Sample, delta2-46 Myofibril	Found in Sample: [S2] F2: Control, WT Myofibril	Found in Sample: [S5] F5: Control, WT Myofibril	Found in Sample: [S6] F6: Control, WT Myofibril	Found in Sample: [S7] F7: Control, WT Thick Filament	Confidence (by Search Engine): Sequest HT	Percolator q-Value (by Search Engine): Sequest HT	Percolator PEP (by Search Engine): Sequest HT	XCorr (by Search Engine): Sequest HT	Top Apex RT [min]	Sequence in Protein	Positions in Protein	Peptide Group Modifications in Protein	Quan Usage
[K].VELTPPTPADIPAIR.[Q]		Q9VKM3	Q9VKM3 [32-46]	22188442	12143859	12109167	220341312	127740952	133128800	29126448	Peak Found	Peak Found	Peak Found	High	High	High	Peak Found	High	0.0008329	0.001055	2.32	54.89	K.VELTPPTPADIPAIR.Q	[32-46]		Used
Q9VQ29	Cytochrome b-c1 complex subunit Rieske, mitochondrial OS=Drosophila melanogaster GN=RFeSP PE=2 SV=3	14	2	1	230	RFeSP	0	Peak Found	Peak Found	Peak Found	High	Peak Found	High	Peak Found
Annotated Sequence	Modifications	Protein Accessions	Positions in Master Proteins	Abundance: F1: Sample, delta2-46 Myofibril	Abundance: F3: Sample, delta2-46 Myofibril	Abundance: F4: Sample, delta2-46 Myofibril	Abundance: F2: Control, WT Myofibril	Abundance: F5: Control, WT Myofibril	Abundance: F6: Control, WT Myofibril	Abundance: F7: Control, WT Thick Filament	Found in Sample: [S1] F1: Sample, delta2-46 Myofibril	Found in Sample: [S3] F3: Sample, delta2-46 Myofibril	Found in Sample: [S4] F4: Sample, delta2-46 Myofibril	Found in Sample: [S2] F2: Control, WT Myofibril	Found in Sample: [S5] F5: Control, WT Myofibril	Found in Sample: [S6] F6: Control, WT Myofibril	Found in Sample: [S7] F7: Control, WT Thick Filament	Confidence (by Search Engine): Sequest HT	Percolator q-Value (by Search Engine): Sequest HT	Percolator PEP (by Search Engine): Sequest HT	XCorr (by Search Engine): Sequest HT	Top Apex RT [min]	Sequence in Protein	Positions in Protein	Peptide Group Modifications in Protein	Quan Usage
[R].KGPAPLNLEVPTHEFPNEGLLVVG.[-]		Q9VQ29	Q9VQ29 [207-230]	66964064	37894440	37162116	118013032	63563360	67318344	11558441	Peak Found	Peak Found	Peak Found	High	Peak Found	Peak Found	Peak Found	High	0.00338	0.007894	1.21	65.36	R.KGPAPLNLEVPTHEFPNEGLLVVG.-	[207-230]		Used
[R].TAAEIETER.[N]		Q9VQ29; H9XQA8	Q9VQ29 [136-144]	31934906	22967054	21895720	70684136	47549708	48917140	16949792	Peak Found	Peak Found	Peak Found	High	Peak Found	High	Peak Found	High	0.004575	0.02373	1.25	16.08	R.TAAEIETER.N	[136-144]		Used
Q24439	ATP synthase subunit O, mitochondrial OS=Drosophila melanogaster GN=Oscp PE=2 SV=2	21	3	1	209	Oscp; ATPsynO	0	Peak Found	Peak Found	Peak Found	High	High	High	Peak Found
Annotated Sequence	Modifications	Protein Accessions	Positions in Master Proteins	Abundance: F1: Sample, delta2-46 Myofibril	Abundance: F3: Sample, delta2-46 Myofibril	Abundance: F4: Sample, delta2-46 Myofibril	Abundance: F2: Control, WT Myofibril	Abundance: F5: Control, WT Myofibril	Abundance: F6: Control, WT Myofibril	Abundance: F7: Control, WT Thick Filament	Found in Sample: [S1] F1: Sample, delta2-46 Myofibril	Found in Sample: [S3] F3: Sample, delta2-46 Myofibril	Found in Sample: [S4] F4: Sample, delta2-46 Myofibril	Found in Sample: [S2] F2: Control, WT Myofibril	Found in Sample: [S5] F5: Control, WT Myofibril	Found in Sample: [S6] F6: Control, WT Myofibril	Found in Sample: [S7] F7: Control, WT Thick Filament	Confidence (by Search Engine): Sequest HT	Percolator q-Value (by Search Engine): Sequest HT	Percolator PEP (by Search Engine): Sequest HT	XCorr (by Search Engine): Sequest HT	Top Apex RT [min]	Sequence in Protein	Positions in Protein	Peptide Group Modifications in Protein	Quan Usage
[K].DLTALQATIR.[S]		Q24439	Q24439 [56-65]	20955898	12971801	13129685	191027200	111276464	117894112	17002904	Peak Found	Peak Found	Peak Found	High	High	High	Peak Found	High	0.00338	0.00846	1.18	43.97	K.DLTALQATIR.S	[56-65]		Used
[R].VDPSIIGGLIVSIGDK.[Y]		Q24439; Q8INE6	Q24439 [173-188]	16211699	7.25456e+06	9629578	131548440	71535032	71086640	9007022	Peak Found	Peak Found	Peak Found	High	Peak Found	Peak Found	Peak Found	High	0.0008329	0.0006883	1.58	71.86	R.VDPSIIGGLIVSIGDK.Y	[173-188]		Used
[R].FAPATVNLLGLLADNGR.[L]		Q24439; Q8INE6	Q24439 [97-113]	2.36064e+06		1.5043e+06	38853260	20670900	22267914	2.0713e+06	Peak Found	Not Found	Peak Found	High	High	High	Peak Found	High	0.0009933	0.002172	1.86	73.98	R.FAPATVNLLGLLADNGR.L	[97-113]		Used
O01666	ATP synthase subunit gamma, mitochondrial OS=Drosophila melanogaster GN=ATPsyn-gamma PE=2 SV=2	8	2	2	297	ATPsyn-gamma; ATPsyngamma	0	Peak Found	Peak Found	Peak Found	High	Peak Found	Peak Found	Peak Found
Annotated Sequence	Modifications	Protein Accessions	Positions in Master Proteins	Abundance: F1: Sample, delta2-46 Myofibril	Abundance: F3: Sample, delta2-46 Myofibril	Abundance: F4: Sample, delta2-46 Myofibril	Abundance: F2: Control, WT Myofibril	Abundance: F5: Control, WT Myofibril	Abundance: F6: Control, WT Myofibril	Abundance: F7: Control, WT Thick Filament	Found in Sample: [S1] F1: Sample, delta2-46 Myofibril	Found in Sample: [S3] F3: Sample, delta2-46 Myofibril	Found in Sample: [S4] F4: Sample, delta2-46 Myofibril	Found in Sample: [S2] F2: Control, WT Myofibril	Found in Sample: [S5] F5: Control, WT Myofibril	Found in Sample: [S6] F6: Control, WT Myofibril	Found in Sample: [S7] F7: Control, WT Thick Filament	Confidence (by Search Engine): Sequest HT	Percolator q-Value (by Search Engine): Sequest HT	Percolator PEP (by Search Engine): Sequest HT	XCorr (by Search Engine): Sequest HT	Top Apex RT [min]	Sequence in Protein	Positions in Protein	Peptide Group Modifications in Protein	Quan Usage
[R].GLCGAVHTGVAR.[L]	1xCarbamidomethyl [C3]	O01666	O01666 [103-114]	17039244	9946857	9578836	51048348	29175830	27885248	11258516	Peak Found	Peak Found	Peak Found	High	Peak Found	Peak Found	Peak Found	High	0.003053	0.00522	1.12	21.52	R.GLCGAVHTGVAR.L	[103-114]		Used
[R].GELAQDEANTK.[V]		O01666	O01666 [118-128]	16139419	11391209	12215298	50246980	36106708	37275492	11644712	Peak Found	Peak Found	Peak Found	High	Peak Found	Peak Found	Peak Found	High	0.004344	0.01846	0.85	13.68	R.GELAQDEANTK.V	[118-128]		Used
E1JJP0	Upheld, isoform H OS=Drosophila melanogaster GN=up PE=4 SV=1	25	10	0	374	up	0	High	High	High	High	High	High	Peak Found
Annotated Sequence	Modifications	Protein Accessions	Positions in Master Proteins	Abundance: F1: Sample, delta2-46 Myofibril	Abundance: F3: Sample, delta2-46 Myofibril	Abundance: F4: Sample, delta2-46 Myofibril	Abundance: F2: Control, WT Myofibril	Abundance: F5: Control, WT Myofibril	Abundance: F6: Control, WT Myofibril	Abundance: F7: Control, WT Thick Filament	Found in Sample: [S1] F1: Sample, delta2-46 Myofibril	Found in Sample: [S3] F3: Sample, delta2-46 Myofibril	Found in Sample: [S4] F4: Sample, delta2-46 Myofibril	Found in Sample: [S2] F2: Control, WT Myofibril	Found in Sample: [S5] F5: Control, WT Myofibril	Found in Sample: [S6] F6: Control, WT Myofibril	Found in Sample: [S7] F7: Control, WT Thick Filament	Confidence (by Search Engine): Sequest HT	Percolator q-Value (by Search Engine): Sequest HT	Percolator PEP (by Search Engine): Sequest HT	XCorr (by Search Engine): Sequest HT	Top Apex RT [min]	Sequence in Protein	Positions in Protein	Peptide Group Modifications in Protein	Quan Usage
[R].IKPLAIEGFGEAK.[L]		M9PHJ0; E6PBY8; M9NH07; P19351; E1JJP0; B9EQV5; M9PJM6; X2JBP9; M9PHR2	E1JJP0 [161-173]; M9PHR2 [184-196]	6922615296	4182799360	4215591296	4602492920	2665859776	2796863040	15890500	High	High	High	High	High	High	Peak Found	High	0.0008329	0.0009844	2.25	43.07	R.IKPLAIEGFGEAK.L	[161-173]		Not Used
[K].LFEGGYNTVYAETLEK.[T]		E1JJP0; B9EQV5	E1JJP0 [260-275]	3856888528	2332048155	2222397168	2423343328	1407039664	1461676960	2.06275e+07	High	High	High	High	High	High	Peak Found	High	0	0.0001232	2.73	50.48	K.LFEGGYNTVYAETLEK.T	[260-275]		Used
[K].LETEKYDLEER.[Q]		M9PHJ0; E6PBY8; M9NH07; P19351; E1JJP0; B9EQV5; M9PJM6; X2JBP9; M9PHR2	E1JJP0 [188-198]; M9PHR2 [211-221]	3366111488	2195832128	2142713728	2088705920	1304297728	1.35104e+09	7.82619e+06	High	High	High	High	High	High	Peak Found	High	0.002867	0.004057	1.69	26.55	K.LETEKYDLEER.Q	[188-198]		Not Used
[K].GLDPEALTGK.[Y]		M9PHJ0; E6PBY8; M9NH07; P19351; E1JJP0; B9EQV5; M9PJM6; X2JBP9; M9PHR2	E1JJP0 [225-234]; M9PHR2 [248-257]	2495065088	1597851776	1633160704	1972747136	1228601856	1298954624	12321081	High	High	High	High	High	High	Peak Found	High	0.0008329	0.001389	1.91	34.81	K.GLDPEALTGK.Y	[225-234]		Not Used
[K].AQELWELIVK.[L]		M9PHJ0; E6PBY8; M9NH07; P19351; E1JJP0; B9EQV5; M9PJM6; X2JBP9; M9PHR2	E1JJP0 [178-187]; M9PHR2 [201-210]	2088761088	1239136529	1215832832	1433476608	806344768	844823680	18870976	High	High	High	High	High	High	Peak Found	High	0.00369	0.01434	0.99	63.3	K.AQELWELIVK.L	[178-187]		Not Used
[K].KGLDPEALTGK.[Y]		M9PHJ0; E6PBY8; M9NH07; P19351; E1JJP0; B9EQV5; M9PJM6; X2JBP9; M9PHR2	E1JJP0 [224-234]; M9PHR2 [247-257]	1208063888	740443216	728856464	665631456	400092224	417175808	675060	High	High	High	High	High	High	Peak Found	High	0.002867	0.004072	2.6	30.28	K.KGLDPEALTGK.Y	[224-234]		Not Used
[R].SDLDDQLKEYITEWR.[K]		M9PHJ0; E6PBY8; M9NH07; P19351; E1JJP0; B9EQV5; M9PJM6; M9PHR2	E1JJP0 [24-38]; M9PHR2 [47-61]	787809600	435710488	428216152	496800616	266762564	278590612	139904	High	High	High	High	High	High	Peak Found	High	0.0008329	0.0008081	2.48	64.53	R.SDLDDQLKEYITEWR.K	[24-38]		Not Used
[R].EKAQELWELIVK.[L]		M9PHJ0; E6PBY8; M9NH07; P19351; E1JJP0; B9EQV5; M9PJM6; X2JBP9; M9PHR2	E1JJP0 [176-187]; M9PHR2 [199-210]	550856640	321435200	328136480	306950688	166733344	181398016	4242298	High	High	High	High	High	High	Peak Found	High	0.00338	0.007709	1.76	59.45	R.EKAQELWELIVK.L	[176-187]		Not Used
[K].RSDLDDQLKEYITEWR.[K]		M9PHJ0; E6PBY8; M9NH07; P19351; E1JJP0; B9EQV5; M9PJM6; M9PHR2	E1JJP0 [23-38]; M9PHR2 [46-61]	532805648	307974472	320935408	182245520	100930176	105690686		High	High	High	High	High	High	Not Found	High	0.0008329	0.0004963	3.42	59.18	K.RSDLDDQLKEYITEWR.K	[23-38]		Not Used
[K].DAGVLGLSSAAMER.[N]		M9PHJ0; P19351; E1JJP0; M9PJM6; X2JBP9; M9PHR2	E1JJP0 [129-142]; M9PHR2 [152-165]	85974968	38290196	40827784	85927104	46453584	48684408		High	Peak Found	Peak Found	High	Peak Found	Peak Found	Not Found	High	0.004715	0.02848	1.47	46.73	K.DAGVLGLSSAAMER.N	[129-142]		Not Used
M9NDM6	Paramyosin, isoform E OS=Drosophila melanogaster GN=Prm PE=4 SV=1	41	13	1	307	Prm	0	High	High	High	High	Peak Found	High	Peak Found
Annotated Sequence	Modifications	Protein Accessions	Positions in Master Proteins	Abundance: F1: Sample, delta2-46 Myofibril	Abundance: F3: Sample, delta2-46 Myofibril	Abundance: F4: Sample, delta2-46 Myofibril	Abundance: F2: Control, WT Myofibril	Abundance: F5: Control, WT Myofibril	Abundance: F6: Control, WT Myofibril	Abundance: F7: Control, WT Thick Filament	Found in Sample: [S1] F1: Sample, delta2-46 Myofibril	Found in Sample: [S3] F3: Sample, delta2-46 Myofibril	Found in Sample: [S4] F4: Sample, delta2-46 Myofibril	Found in Sample: [S2] F2: Control, WT Myofibril	Found in Sample: [S5] F5: Control, WT Myofibril	Found in Sample: [S6] F6: Control, WT Myofibril	Found in Sample: [S7] F7: Control, WT Thick Filament	Confidence (by Search Engine): Sequest HT	Percolator q-Value (by Search Engine): Sequest HT	Percolator PEP (by Search Engine): Sequest HT	XCorr (by Search Engine): Sequest HT	Top Apex RT [min]	Sequence in Protein	Positions in Protein	Peptide Group Modifications in Protein	Quan Usage
[K].SASAIAQALLSESEK.[N]		P35416; M9NDM6	P35416 [176-190]; M9NDM6 [176-190]	1239270112	698885012	686941060	1342762400	733973216	747603416	98955093	High	High	High	High	High	High	High	High	0.0008329	0.0001948	2.38	54.03	K.SASAIAQALLSESEK.N	[176-190]		Not Used
[K].KEEEDYIAQTLVR.[S]		P35416; M9NDM6	P35416 [197-209]; M9NDM6 [197-209]	1188388352	746890080	752608448	1191933536	706980896	728715936	103762016	High	High	High	High	High	High	High	High	0.0008329	0.0008345	2.91	39.93	K.KEEEDYIAQTLVR.S	[197-209]		Not Used
[R].ADEILLNFR.[A]		P35416; M9NDM6	P35416 [87-95]; M9NDM6 [87-95]	536068800	310561984	313182112	487106432	275935104	287629696	26637824	High	High	High	High	High	High	Peak Found	High	0.0008329	0.001389	2.13	51.01	R.ADEILLNFR.A	[87-95]		Not Used
[K].HLEPDTVVER.[S]		P35416; M9NDM6	P35416 [116-125]; M9NDM6 [116-125]	439256960	274409504	259162176	395456320	236247680	245693648	14605996	Peak Found	High	High	High	High	High	Peak Found	High	0.003529	0.009559	1.28	24.17	K.HLEPDTVVER.S	[116-125]		Not Used
[R].QLSTLNQR.[T]		P35416; M9NDM6	P35416 [261-268]; M9NDM6 [261-268]	381387200	246864576	247235456	376208352	234641584	248382640	42763896	High	Peak Found	High	High	High	High	Peak Found	High	0.007087	0.05592	1.61	17.24	R.QLSTLNQR.T	[261-268]		Not Used
[K].KPHLPWVSER.[G]		P35416; M9NDM6	P35416 [48-57]; M9NDM6 [48-57]	379926824	231883996	236557472	265596208	157765312	160692180	319966	High	High	High	High	High	High	Peak Found	High	0.003318	0.006024	1.71	32.33	K.KPHLPWVSER.G	[48-57]		Not Used
[R].TVEFYADSR.[C]		M9NDM6	M9NDM6 [269-277]	248758192	174389424	174570208	240527040	150960944	164166560	17876686	High	High	High	High	Peak Found	High	Peak Found	High	0.002867	0.0047	1.71	28.59	R.TVEFYADSR.C	[269-277]		Used
[R].QYNADEIVR.[L]		P35416; M9NDM6	P35416 [70-78]; M9NDM6 [70-78]	209836800	140902656	141685760	274850528	171239328	185462096	8634823	High	Peak Found	Peak Found	High	Peak Found	Peak Found	Peak Found	High	0.00369	0.011	1.28	27.18	R.QYNADEIVR.L	[70-78]		Not Used
[R].RQEELEDLIKR.[D]		P35416; M9NDM6	P35416 [133-143]; M9NDM6 [133-143]	1.65958e+08	99331066	97203066	117569914	66280896	72997474	3.33715e+06	High	High	High	High	Peak Found	Peak Found	Peak Found	High	0.0009933	0.001814	2.63	35.2	R.RQEELEDLIKR.D	[133-143]		Not Used
[R].SSSPLDGQYR.[A]		P35416; M9NDM6	P35416 [221-230]; M9NDM6 [221-230]	164816816	124056336	122999992	283780096	204335232	215858432	40878956	High	High	High	High	High	High	Peak Found	High	0.00338	0.00684	1.15	23.58	R.SSSPLDGQYR.A	[221-230]		Not Used
[R].RQEELEDLIK.[R]		P35416; M9NDM6	P35416 [133-142]; M9NDM6 [133-142]	158906256	101239040	102397160	182497136	102747184	105391128	8276482	Peak Found	Peak Found	High	High	Peak Found	Peak Found	Peak Found	High	0.004575	0.02606	1.97	38.69	R.RQEELEDLIK.R	[133-142]		Not Used
[K].QYRPSNAVR.[Q]		P35416; M9NDM6	P35416 [61-69]; M9NDM6 [61-69]	54063432	45196000	45314652	44863436	36732236	40764564	2882572	Peak Found	High	Peak Found	Peak Found	Peak Found	Peak Found	Peak Found	High	0.004575	0.02386	1.18	12.46	K.QYRPSNAVR.Q	[61-69]		Not Used
[R].AHALHIELMDDR.[L]		P35416; M9NDM6	P35416 [231-242]; M9NDM6 [231-242]	24857408	13662072	14018846	28109966	15831672	16092253		High	Peak Found	Peak Found	High	Peak Found	Peak Found	Not Found	High	0.00338	0.00688	1.56	35.43	R.AHALHIELMDDR.L	[231-242]		Not Used
Q8SYJ2	CG32230, isoform B OS=Drosophila melanogaster GN=ND-MLRQ PE=2 SV=1	10	1	1	83	CG32230; ND-MLRQ	0	Not Found	Not Found	Not Found	High	Peak Found	High	Peak Found
Annotated Sequence	Modifications	Protein Accessions	Positions in Master Proteins	Abundance: F1: Sample, delta2-46 Myofibril	Abundance: F3: Sample, delta2-46 Myofibril	Abundance: F4: Sample, delta2-46 Myofibril	Abundance: F2: Control, WT Myofibril	Abundance: F5: Control, WT Myofibril	Abundance: F6: Control, WT Myofibril	Abundance: F7: Control, WT Thick Filament	Found in Sample: [S1] F1: Sample, delta2-46 Myofibril	Found in Sample: [S3] F3: Sample, delta2-46 Myofibril	Found in Sample: [S4] F4: Sample, delta2-46 Myofibril	Found in Sample: [S2] F2: Control, WT Myofibril	Found in Sample: [S5] F5: Control, WT Myofibril	Found in Sample: [S6] F6: Control, WT Myofibril	Found in Sample: [S7] F7: Control, WT Thick Filament	Confidence (by Search Engine): Sequest HT	Percolator q-Value (by Search Engine): Sequest HT	Percolator PEP (by Search Engine): Sequest HT	XCorr (by Search Engine): Sequest HT	Top Apex RT [min]	Sequence in Protein	Positions in Protein	Peptide Group Modifications in Protein	Quan Usage
[R].NPDVTWNR.[T]		Q8SYJ2	Q8SYJ2 [40-47]				143478656	90133080	101123736	16142959	Not Found	Not Found	Not Found	High	Peak Found	High	Peak Found	High	0.004344	0.0177	1.56	25.1	R.NPDVTWNR.T	[40-47]		Used
A4UZL5	Glutathione S transferase S1, isoform C OS=Drosophila melanogaster GN=GstS1 PE=2 SV=1	31	9	9	249	GstS1	0	High	High	High	High	High	High	Peak Found
Annotated Sequence	Modifications	Protein Accessions	Positions in Master Proteins	Abundance: F1: Sample, delta2-46 Myofibril	Abundance: F3: Sample, delta2-46 Myofibril	Abundance: F4: Sample, delta2-46 Myofibril	Abundance: F2: Control, WT Myofibril	Abundance: F5: Control, WT Myofibril	Abundance: F6: Control, WT Myofibril	Abundance: F7: Control, WT Thick Filament	Found in Sample: [S1] F1: Sample, delta2-46 Myofibril	Found in Sample: [S3] F3: Sample, delta2-46 Myofibril	Found in Sample: [S4] F4: Sample, delta2-46 Myofibril	Found in Sample: [S2] F2: Control, WT Myofibril	Found in Sample: [S5] F5: Control, WT Myofibril	Found in Sample: [S6] F6: Control, WT Myofibril	Found in Sample: [S7] F7: Control, WT Thick Filament	Confidence (by Search Engine): Sequest HT	Percolator q-Value (by Search Engine): Sequest HT	Percolator PEP (by Search Engine): Sequest HT	XCorr (by Search Engine): Sequest HT	Top Apex RT [min]	Sequence in Protein	Positions in Protein	Peptide Group Modifications in Protein	Quan Usage
[R].GVVDAVNALEPIK.[A]		A4UZL5	A4UZL5 [226-238]	4671647360	2.81579e+09	2779061200	4436099136	2518708720	2598104680	1.48009e+06	High	High	High	High	High	High	Peak Found	High	0.0008329	0.0002933	2.16	51.16	R.GVVDAVNALEPIK.A	[226-238]		Used
[R].DLLEPYPALR.[G]		A4UZL5	A4UZL5 [216-225]	4526965760	2720358400	2713258752	4218925824	2434597120	2529318144	4.57212e+06	High	High	High	High	High	High	Peak Found	High	0.001545	0.002875	1.49	50.07	R.DLLEPYPALR.G	[216-225]		Used
[K].IAVVSYEPEDEIKEK.[K]		A4UZL5	A4UZL5 [148-162]	3874684800	2317240192	2295126528	3614288640	2054903232	2152215392	1.69517e+06	High	High	High	High	High	High	Peak Found	High	0.0009933	0.001983	1.43	37.47	K.IAVVSYEPEDEIKEK.K	[148-162]		Used
[K].ALAEPLR.[Y]		A4UZL5	A4UZL5 [59-65]	2952665344	1921983104	1927271552	2740925952	1724745472	1865187712	3.55903e+06	Peak Found	Peak Found	Peak Found	Peak Found	High	Peak Found	Peak Found	High	0.004575	0.02659	1.46	24.34	K.ALAEPLR.Y	[59-65]		Used
[R].YLFAYGNQEYEDVR.[V]		A4UZL5	A4UZL5 [66-79]	1540734680	1130621644	1091531106	1550838816	1056591374	1113969396	3.02477e+06	High	High	High	High	High	High	Peak Found	High	0	3.986e-05	3.63	47.6	R.YLFAYGNQEYEDVR.V	[66-79]		Used
[K].IAVVSYEPEDEIK.[E]		A4UZL5	A4UZL5 [148-160]	1145011456	693199296	694504384	1007588352	583673536	619818752	1.17228e+06	High	High	High	High	High	High	Peak Found	High	0	0.0001589	2.01	41.92	K.IAVVSYEPEDEIK.E	[148-160]		Used
[K].RDLLEPYPALR.[G]		A4UZL5	A4UZL5 [215-225]	836243648	505005168	505983120	812160992	454548464	473599856		High	High	High	High	High	High	Not Found	High	0.0009933	0.001854	2.47	42.56	K.RDLLEPYPALR.G	[215-225]		Used
[K].LVTLNAEVIPFYLEK.[L]		A4UZL5	A4UZL5 [164-178]	301904338	163177024	163344065	785471608	407704512	416653964	102628	High	High	High	High	High	High	Peak Found	High	0.0008329	0.0003611	2.62	69.19	K.LVTLNAEVIPFYLEK.L	[164-178]		Used
[K].KLVTLNAEVIPFYLEK.[L]		A4UZL5	A4UZL5 [163-178]	126065632	72210296	72279816	293730208	169352592	178682256		High	Peak Found	High	High	High	High	Not Found	High	0.0008329	0.0002501	2.76	62.97	K.KLVTLNAEVIPFYLEK.L	[163-178]		Used
Q058U3	IP16008p OS=Drosophila melanogaster GN=CG4898-RF PE=2 SV=1	32	18	1	501		0	High	High	High	High	High	High	Peak Found	Phospho [Y292; T297; T301]
Annotated Sequence	Modifications	Protein Accessions	Positions in Master Proteins	Abundance: F1: Sample, delta2-46 Myofibril	Abundance: F3: Sample, delta2-46 Myofibril	Abundance: F4: Sample, delta2-46 Myofibril	Abundance: F2: Control, WT Myofibril	Abundance: F5: Control, WT Myofibril	Abundance: F6: Control, WT Myofibril	Abundance: F7: Control, WT Thick Filament	Found in Sample: [S1] F1: Sample, delta2-46 Myofibril	Found in Sample: [S3] F3: Sample, delta2-46 Myofibril	Found in Sample: [S4] F4: Sample, delta2-46 Myofibril	Found in Sample: [S2] F2: Control, WT Myofibril	Found in Sample: [S5] F5: Control, WT Myofibril	Found in Sample: [S6] F6: Control, WT Myofibril	Found in Sample: [S7] F7: Control, WT Thick Filament	Confidence (by Search Engine): Sequest HT	Percolator q-Value (by Search Engine): Sequest HT	Percolator PEP (by Search Engine): Sequest HT	XCorr (by Search Engine): Sequest HT	Top Apex RT [min]	Sequence in Protein	Positions in Protein	Peptide Group Modifications in Protein	Quan Usage
[K].IVELEEELR.[VL]		P06754; Q6LEH1; C1C3D3; Q058U3; P49455; Q6NN28; Q8IGY1; H1UUP7	Q058U3 [190-198]; P49455 [190-198]; Q6NN28 [190-198]	5261322760	3147875632	3128686840	3427868248	1976059568	2058408560	37169044	High	High	High	High	High	High	Peak Found	High	0.0008329	0.001408	1.99	40.84	K.IVELEEELR.V	[190-198]		Not Used
[R].IQLLEEDLER.[S]		Q95TA3; P06754; Q6LEH1; C1C3D3; Q058U3; P49455; Q6NN28; Q8IGY1; H1UUP7; Q8IG84	Q058U3 [92-101]; P49455 [92-101]; Q6NN28 [92-101]	4637308928	2862733056	2826263040	3069499392	1778055552	1870791040	36362856	High	High	High	High	High	High	High	High	0.0008329	0.0004157	2.44	45.57	R.IQLLEEDLER.S	[92-101]		Not Used
[K].ALQNAESEVAALNR.[R]		Q6LEH1; Q058U3; P49455; Q6NN28; H1UUP7	Q058U3 [77-90]; P49455 [77-90]; Q6NN28 [77-90]	4050257472	2697294432	2641444128	2735068096	1680689040	1739849728	3.6578e+07	High	High	High	High	High	High	Peak Found	High	0.0008329	0.0004207	2.52	37.64	K.ALQNAESEVAALNR.R	[77-90]		Not Used
[R].YPKPPTPELTEEEKAALEAAAIAEAEAK.[A]	1xPhospho [T/Y]	Q058U3; H1UUP7	Q058U3 [292-319]	3574345344	2142419264	2089363456	1324858048	756393728	773838784	161161	High	High	High	High	High	High	Peak Found	High	0.0008329	0.0005107	3.71	66.01	R.YPKPPTPELTEEEKAALEAAAIAEAEAK.A	[292-319]	1xPhospho [T/Y]	Used
[K].IQTVENELDQTQEALTLVTGK.[L]		P06754; Q6LEH1; Q058U3; P49455; Q6NN28; Q8IGY1; H1UUP7	Q058U3 [50-70]; P49455 [50-70]; Q6NN28 [50-70]	3154710592	1738385792	1754425088	1932404672	1059815520	1099230944	23010081	High	High	High	High	High	High	Peak Found	High	0	1.196e-06	5.04	66.6	K.IQTVENELDQTQEALTLVTGK.L	[50-70]		Not Used
[R].ALVCEQEAR.[D]	1xCarbamidomethyl [C4]	P06754; Q6LEH1; Q058U3; P49455; Q6NN28; Q8IGY1; H1UUP7	Q058U3 [22-30]; P49455 [22-30]; Q6NN28 [22-30]	2536236544	1682849152	1707272576	1559808128	986998400	1043210176	16869572	High	High	High	High	High	High	Peak Found	High	0.0008329	0.001326	1.95	18.44	R.ALVCEQEAR.D	[22-30]		Not Used
[R].FLAGEADR.[K]		Q058U3	Q058U3 [153-160]	2221643008	1516785627	1556212480	1463695872	959748608	1029506624	15236566	High	Peak Found	Peak Found	High	Peak Found	Peak Found	Peak Found	High	0.005495	0.04093	1.25	20.42	R.FLAGEADR.K	[153-160]		Used
[K].KIQTVENELDQTQEALTLVTGK.[L]		P06754; Q6LEH1; Q058U3; P49455; Q6NN28; Q8IGY1; H1UUP7	Q058U3 [49-70]; P49455 [49-70]; Q6NN28 [49-70]	2174148992	1283276240	1279319968	1277202768	692816104	737972040	1.50327e+07	High	High	High	High	High	High	Peak Found	High	0	9.2e-05	4.98	61.76	K.KIQTVENELDQTQEALTLVTGK.L	[49-70]		Not Used
[K].SLEVSEEK.[A]		P06754; Q6LEH1; C1C3D3; Q058U3; P49455; Q6NN28; H1UUJ7; Q8IGY1; H1UUP7	Q058U3 [206-213]; P49455 [206-213]; Q6NN28 [206-213]; H1UUJ7 [206-213]	2042978560	1788654208	1812721536	1413063040	1158710016	1278566400	16124555	High	High	High	Peak Found	Peak Found	Peak Found	Peak Found	High	0.00369	0.01057	1.13	16.41	K.SLEVSEEK.A	[206-213]		Not Used
[K].LSEASQAADESER.[AI]		Q95TA3; P06754; C1C3D3; Q058U3; P49455; Q6NN28; Q8IGY1; H1UUP7; Q8IG84	Q058U3 [113-125]; P49455 [113-125]; Q6NN28 [113-125]	2000202880	1498540417	1451837824	1307955968	921624192	9.6454e+08	16837032	High	High	High	High	High	High	Peak Found	High	0.0008329	0.0007491	2.07	16.25	K.LSEASQAADESER.A	[113-125]		Not Used
[KR].KYDEVAR.[K]		P06754; Q6LEH1; Q058U3; P49455; Q8IGY1; H1UUP7	Q058U3 [161-167]; P49455 [161-167]	1018018112	755058560	718952576	648055296	424306976	438476576	7277670	High	Peak Found	High	High	Peak Found	High	Peak Found	High	0.00449	0.02132	1.28	9.92	R.KYDEVAR.K	[161-167]		Not Used
[K].AALEAAAIAEAEAK.[A]		Q058U3; H1UUP7	Q058U3 [306-319]	904943296	557408128	557063744	561588288	354350592	348758144		High	High	High	High	High	High	Not Found	High	0.0008329	0.0003094	2.48	42.39	K.AALEAAAIAEAEAK.A	[306-319]		Used
[R].RIQLLEEDLER.[S]		Q95TA3; P06754; Q6LEH1; C1C3D3; Q058U3; P49455; Q6NN28; Q8IGY1; H1UUP7; Q8IG84	Q058U3 [91-101]; P49455 [91-101]; Q6NN28 [91-101]	5.85841e+08	347735312	348791968	419597568	231680928	243420448	2.08097e+06	High	High	High	High	High	High	Peak Found	High	0.00132	0.002521	2.74	41.53	R.RIQLLEEDLER.S	[91-101]		Not Used
[R].MDALENQLK.[E]		Q95TA3; P06754; Q6LEH1; Q058U3; P49455; Q8IGY1; H1UUP7; Q8IG84	Q058U3 [141-149]; P49455 [141-149]	410126080	247614224	253213504	350873568	177881200	190672976	1.94313e+06	High	Peak Found	High	Peak Found	High	High	Peak Found	High	0.001808	0.002977	1.64	30.47	R.MDALENQLK.E	[141-149]		Not Used
[R].IQLLEEDLERSEER.[LS]		Q95TA3; P06754; Q6LEH1; C1C3D3; Q058U3; P49455; Q6NN28; Q8IGY1; H1UUP7; Q8IG84	Q058U3 [92-105]; P49455 [92-105]; Q6NN28 [92-105]	363280256	227669040	229371808	105138768	62534196	66080568	1774403	High	High	High	High	Peak Found	Peak Found	Peak Found	High	0.00338	0.007409	1.82	42.7	R.IQLLEEDLERSEER.L	[92-105]		Not Used
[R].KLAMVEADLER.[A]		P06754; Q6LEH1; Q058U3; P49455; Q8IGY1; H1UUP7	Q058U3 [168-178]; P49455 [168-178]	162648536	85279984	84285920	126338576	64018254	67559368		High	High	High	High	High	Peak Found	Not Found	High	0.002563	0.003313	2.35	34.46	R.KLAMVEADLER.A	[168-178]		Not Used
[K].LAMVEADLER.[A]		P06754; Q6LEH1; Q058U3; P49455; Q8IGY1; H1UUP7	Q058U3 [169-178]; P49455 [169-178]	114120896	54097988	55789332	110912544	53167720	54824020	100428	High	Peak Found	Peak Found	Peak Found	Peak Found	High	Peak Found	High	0.003318	0.006046	1.49	38.66	K.LAMVEADLER.A	[169-178]		Not Used
[R].AEKAEEEAR.[Q]		P06754; Q6LEH1; Q058U3; P49455; Q6NN28; Q8IGY1; H1UUP7	Q058U3 [36-44]; P49455 [36-44]; Q6NN28 [36-44]	84872144	96961120	93453640	49361140	52009860	52838056	274231	High	High	High	Peak Found	Peak Found	Peak Found	Peak Found	High	0.0009933	0.002144	1.74	3.05	R.AEKAEEEAR.Q	[36-44]		Not Used
P06603	Tubulin alpha-1 chain OS=Drosophila melanogaster GN=alphaTub84B PE=2 SV=1	7	2	0	450	alphaTub84B	0	Peak Found	Peak Found	Peak Found	High	Peak Found	Peak Found	Peak Found
Annotated Sequence	Modifications	Protein Accessions	Positions in Master Proteins	Abundance: F1: Sample, delta2-46 Myofibril	Abundance: F3: Sample, delta2-46 Myofibril	Abundance: F4: Sample, delta2-46 Myofibril	Abundance: F2: Control, WT Myofibril	Abundance: F5: Control, WT Myofibril	Abundance: F6: Control, WT Myofibril	Abundance: F7: Control, WT Thick Filament	Found in Sample: [S1] F1: Sample, delta2-46 Myofibril	Found in Sample: [S3] F3: Sample, delta2-46 Myofibril	Found in Sample: [S4] F4: Sample, delta2-46 Myofibril	Found in Sample: [S2] F2: Control, WT Myofibril	Found in Sample: [S5] F5: Control, WT Myofibril	Found in Sample: [S6] F6: Control, WT Myofibril	Found in Sample: [S7] F7: Control, WT Thick Filament	Confidence (by Search Engine): Sequest HT	Percolator q-Value (by Search Engine): Sequest HT	Percolator PEP (by Search Engine): Sequest HT	XCorr (by Search Engine): Sequest HT	Top Apex RT [min]	Sequence in Protein	Positions in Protein	Peptide Group Modifications in Protein	Quan Usage
[R].AVFVDLEPTVVDEVR.[T]		P06605; P06603; K7X561; K7WKV0; P06604; K7XI11; K7XI17; K7WQ63; K7WKV5; K7WQ56; K7WSB1	P06603 [65-79]	27965662	14134086	14684979	74416120	41662412	43528928	6.28266e+06	Peak Found	Peak Found	Peak Found	High	Peak Found	Peak Found	Peak Found	High	0.0008329	0.001023	1.85	59.48	R.AVFVDLEPTVVDEVR.T	[65-79]		Used
[R].IHFPLVTYAPVISAEK.[A]		P06605; P06603; K7WSB4; K7X561; K7WKV0; K7XI17; K7WQ63; K7WKV5; K7WQ56; K7WSB1	P06603 [265-280]	16130781	10116099	10915243	53131324	28192304	30680062	8.19155e+06	Peak Found	Peak Found	Peak Found	High	Peak Found	Peak Found	Peak Found	High	0.00449	0.02249	1.21	59.67	R.IHFPLVTYAPVISAEK.A	[265-280]		Used
M9PEA0	Sallimus, isoform P OS=Drosophila melanogaster GN=sls PE=4 SV=1	4	54	0	18468	sls	0	High	High	High	High	High	High	Peak Found
Annotated Sequence	Modifications	Protein Accessions	Positions in Master Proteins	Abundance: F1: Sample, delta2-46 Myofibril	Abundance: F3: Sample, delta2-46 Myofibril	Abundance: F4: Sample, delta2-46 Myofibril	Abundance: F2: Control, WT Myofibril	Abundance: F5: Control, WT Myofibril	Abundance: F6: Control, WT Myofibril	Abundance: F7: Control, WT Thick Filament	Found in Sample: [S1] F1: Sample, delta2-46 Myofibril	Found in Sample: [S3] F3: Sample, delta2-46 Myofibril	Found in Sample: [S4] F4: Sample, delta2-46 Myofibril	Found in Sample: [S2] F2: Control, WT Myofibril	Found in Sample: [S5] F5: Control, WT Myofibril	Found in Sample: [S6] F6: Control, WT Myofibril	Found in Sample: [S7] F7: Control, WT Thick Filament	Confidence (by Search Engine): Sequest HT	Percolator q-Value (by Search Engine): Sequest HT	Percolator PEP (by Search Engine): Sequest HT	XCorr (by Search Engine): Sequest HT	Top Apex RT [min]	Sequence in Protein	Positions in Protein	Peptide Group Modifications in Protein	Quan Usage
[K].APVFTVPLENIENLR.[E]		M9PDS8; M9PGZ0; M9PBJ0; M9PEA0; Q9I7U4; M9PEA5; M9NDX0; M9PBI9; I1WYI2; M9PGY4; M9PDZ9; M9PEA9; M9PDS3; M9PDZ6	M9PEA0 [3400-3414]	195385476	104513414	103526138	214552372	114731328	118098440	404293	High	Peak Found	High	High	High	Peak Found	Peak Found	High	0.0008329	0.001626	1.99	66.78	K.APVFTVPLENIENLR.E	[3400-3414]		Used
[K].FITQIVDVTK.[L]		M9PDS8; M9PGZ0; M9PBJ0; M9PEA0; Q9I7U4; M9PEA5; M9NDX0; M9PBI9; M9PGY4; M9PDZ9; M9PEA9; M9PDS3; M9PDZ6	M9PEA0 [3265-3274]	164710288	94824088	97864048	173645088	94019704	100540736	314537	Peak Found	Peak Found	Peak Found	High	Peak Found	Peak Found	Peak Found	High	0.002358	0.003128	1.44	46.67	K.FITQIVDVTK.L	[3265-3274]		Used
[K].SSLILDSQLPR.[G]		M9PDS8; M9PGZ0; M9PBJ0; M9PEA0; Q9I7U4; M9PEA5; M9NDX0; M9PBI9; M9PGY4; M9PDZ9; M9PEA9; M9PDS3; M9PDZ6	M9PEA0 [3359-3369]	148425312	97249576	93363360	161734640	97437496	97989264		Peak Found	High	Peak Found	High	High	High	Not Found	High	0.002867	0.005173	1.25	44.87	K.SSLILDSQLPR.G	[3359-3369]		Used
[K].VVEEVFGPPK.[F]		M9PDS8; M9PGZ0; M9PBJ0; M9PEA0; Q9I7U4; M9PEA5; M9NDX0; M9PBI9; I1WYI2; M9PGY4; M9PDZ9; M9PEA9; M9PDS3; M9PDZ6	M9PEA0 [3803-3812]	133753640	80297848	80833824	125709512	73691952	76921416	145743	High	High	Peak Found	High	Peak Found	High	Peak Found	High	0.00369	0.01296	1.08	35.43	K.VVEEVFGPPK.F	[3803-3812]		Used
[K].VIEPEPIPGPEIIYLR.[H]		M9PDS8; M9PGZ0; M9PBJ0; M9PEA0; Q9I7U4; M9PEA5; M9NDX0; M9PBI9; M9PGY4; M9PDZ9; M9PEA9; M9PDS3; M9PDZ6	M9PEA0 [582-597]	131224864	7.07692e+07	69191112	148277888	79315776	81383168		High	Peak Found	Peak Found	High	High	High	Not Found	High	0.0009933	0.00209	1.65	64.97	K.VIEPEPIPGPEIIYLR.H	[582-597]		Used
[R].LIPVGDPNLK.[V]		M9PDS8; M9PGZ0; M9PBJ0; M9PEA0; Q9I7U4; M9PEA5; M9NDX0; M9PBI9; M9PGY4; M9PDZ9; M9PEA9; M9PDS3; M9PDZ6	M9PEA0 [2380-2389]	130466736	74848176	76191776	144672512	80769960	86185192	136445	Peak Found	Peak Found	Peak Found	High	Peak Found	Peak Found	Peak Found	High	0.002867	0.003743	1.33	37.49	R.LIPVGDPNLK.V	[2380-2389]		Used
[K].EGRPEAPEPTYETPVFITHLNNIECK.[E]	1xCarbamidomethyl [C25]	M9PDS8; M9PGZ0; M9PBJ0; M9PEA0; Q9I7U4; M9PEA5; M9NDX0; M9PBI9; M9PGY4; M9PDZ9; M9PEA9; M9PDS3; M9PDZ6	M9PEA0 [2741-2766]	124905536	78991194	71989752	124093320	70887028	77209040		High	Peak Found	High	High	Peak Found	High	Not Found	High	0.006181	0.04654	1.38	53.22	K.EGRPEAPEPTYETPVFITHLNNIECK.E	[2741-2766]		Used
[K].KLPTILLQNQVPR.[G]		M9PDS8; M9PGZ0; M9PBJ0; M9PEA0; Q9I7U4; M9PEA5; M9NDX0; M9PBI9; I1WYI2; M9PGY4; M9PDZ9; M9PEA9; M9PDS3; M9PDZ6	M9PEA0 [3904-3916]	121058160	73271800	74556208	103707328	60791964	65946908		High	High	Peak Found	High	Peak Found	Peak Found	Not Found	High	0.00369	0.01214	1.74	46.14	K.KLPTILLQNQVPR.G	[3904-3916]		Used
[R].IAELEGLGSR.[S]		M9PDS8; M9PGZ0; M9PBJ0; M9PEA0; Q9I7U4; M9PEA5; M9NDX0; M9PBI9; I1WYI2; M9PGY4; M9PDZ9; M9PEA9; M9PDS3; M9PDZ6	M9PEA0 [3516-3525]	119945688	78246976	76163352	135431296	82695960	85977800		Peak Found	High	High	High	Peak Found	Peak Found	Not Found	High	0.0009933	0.002326	1.75	34.39	R.IAELEGLGSR.S	[3516-3525]		Used
[K].TPIQNQLDLR.[E]		M9PDS8; M9PGZ0; M9PBJ0; M9PEA0; Q9I7U4; M9PEA5; M9NDX0; M9PBI9; M9PGY4; M9PDZ9; M9PEA9; M9PDS3; M9PDZ6	M9PEA0 [894-903]	117779768	72968776	74574968	137654960	81871064	85564632		High	High	High	High	High	High	Not Found	High	0.003239	0.005444	1.44	35.53	K.TPIQNQLDLR.E	[894-903]		Used
[R].TEVGDAPISPPHFTAELR.[G]		M9PDS8; M9PGZ0; M9PBJ0; M9PEA0; Q9I7U4; M9PEA5; M9NDX0; M9PBI9; M9PGY4; M9PDZ9; M9PEA9; M9PDS3; M9PDZ6	M9PEA0 [2212-2229]	117188552	71837360	71234152	130440904	78185328	83539976	188140	High	High	Peak Found	High	High	High	Peak Found	High	0.0008329	0.0009703	1.67	48.29	R.TEVGDAPISPPHFTAELR.G	[2212-2229]		Used
[K].LEPQTVEEGDPAR.[F]		M9PDS8; M9PGZ0; M9PBJ0; M9PEA0; Q9I7U4; M9PEA5; M9NDX0; M9PBI9; I1WYI2; M9PGY4; M9PDZ9; M9PEA9; M9PDS3; M9PDZ6	M9PEA0 [4098-4110]	117162728	71080992	68997496	110187696	65506268	67259816	222949	High	Peak Found	Peak Found	High	Peak Found	Peak Found	Peak Found	High	0.002867	0.00491	1.34	25.97	K.LEPQTVEEGDPAR.F	[4098-4110]		Used
[K].TLDLDTLDAQR.[L]		M9PDS8; M9PGZ0; M9PBJ0; M9PEA0; Q9I7U4; M9PEA5; M9NDX0; M9PBI9; M9PGY4; M9PDZ9; M9PEA9; M9PDS3; M9PDZ6	M9PEA0 [2054-2064]	1.15502e+08	78323160	76962208	154998720	94603496	94957408		High	High	High	High	High	Peak Found	Not Found	High	0.0009933	0.001789	1.39	41.4	K.TLDLDTLDAQR.L	[2054-2064]		Used
[R].FVGIDGGATCLEIPR.[V]	1xCarbamidomethyl [C10]	M9PDS8; M9PGZ0; M9PBJ0; M9PEA0; Q9I7U4; M9PEA5; M9NDX0; M9PBI9; M9PGY4; M9PDZ9; M9PEA9; M9PDS3; M9PDZ6	M9PEA0 [518-532]	114736480	68117856	67542912	1.33811e+08	82930312	86685544		High	Peak Found	Peak Found	High	Peak Found	Peak Found	Not Found	High	0.0008329	0.0007765	1.43	53.72	R.FVGIDGGATCLEIPR.V	[518-532]		Used
[K].SNIDGQPLIPESWEAIR.[L]		M9PDS8; M9PGZ0; M9PBJ0; M9PEA0; Q9I7U4; M9PEA5; M9NDX0; M9PBI9; M9PGY4; M9PDZ9; M9PEA9; M9PDS3; M9PDZ6	M9PEA0 [2584-2600]	110782584	67384896	65370980	121109576	69013752	69611432		High	High	High	High	Peak Found	Peak Found	Not Found	High	0.0009933	0.001953	1.41	59.25	K.SNIDGQPLIPESWEAIR.L	[2584-2600]		Used
[K].LIEGSDAVFTAR.[V]		M9PDS8; M9PGZ0; M9PBJ0; M9PEA0; Q9I7U4; M9PEA5; M9NDX0; M9PBI9; M9PGY4; M9PDZ9; M9PEA9; M9PDS3; M9PDZ6	M9PEA0 [266-277]	106887296	65731640	64353236	128061480	76833656	79397248	703275	High	Peak Found	High	Peak Found	Peak Found	High	Peak Found	High	0.00369	0.01166	1.32	38.86	K.LIEGSDAVFTAR.V	[266-277]		Used
[R].LYVEVPR.[E]		M9PDS8; M9PGZ0; M9PBJ0; M9PEA0; Q9I7U4; M9PEA5; M9NDX0; M9PBI9; M9PGY4; M9PDZ9; M9PEA9; M9PDS3; M9PDZ6	M9PEA0 [558-564]	105885544	61202912	63777008	130404136	74532376	76455192	67669.5	High	Peak Found	Peak Found	High	Peak Found	High	Peak Found	High	0.004575	0.02684	0.93	35.46	R.LYVEVPR.E	[558-564]		Used
[R].HWLQAESLHPDSLPR.[I]		M9PDS8; M9PGZ0; M9PBJ0; M9PEA0; Q9I7U4; M9PEA5; M9NDX0; M9PBI9; M9PGY4; M9PDZ9; M9PEA9; M9PDS3; M9PDZ6	M9PEA0 [2718-2732]	96695992	55737216	5.77846e+07	89104344	52012760	54819132		Peak Found	Peak Found	Peak Found	High	High	High	Not Found	High	0.00338	0.007986	1.61	40.36	R.HWLQAESLHPDSLPR.I	[2718-2732]		Used
[R].VVPVGDPSLK.[F]		M9PDS8; M9PGZ0; M9PBJ0; M9PEA0; Q9I7U4; M9PEA5; M9NDX0; M9PBI9; M9PGY4; M9PDZ9; M9PEA9; M9PDS3; M9PDZ6	M9PEA0 [2512-2521]	93890200	57267488	59060192	111611312	63052320	68551944		High	Peak Found	High	High	Peak Found	Peak Found	Not Found	High	0.00338	0.007456	1.09	29.87	R.VVPVGDPSLK.F	[2512-2521]		Used
[K].EQVVAPQFVQR.[F]		M9PDS8; M9PGZ0; M9PBJ0; M9PEA0; Q9I7U4; M9PEA5; M9NDX0; M9PBI9; M9PGY4; M9PDZ9; M9PEA9; M9PDS3; M9PDZ6	M9PEA0 [466-476]	93063120	57195676	54039104	109632424	65699312	67468888		High	Peak Found	Peak Found	High	Peak Found	Peak Found	Not Found	High	0.004128	0.01613	0.89	35.71	K.EQVVAPQFVQR.F	[466-476]		Used
[K].ATNQVGEAVSTSSLK.[I]		M9PDS8; M9PGZ0; M9PBJ0; M9PEA0; Q9I7U4; M9PEA5; M9NDX0; M9PBI9; M9PGY4; M9PDZ9; M9PEA9; M9PDS3; M9PDZ6	M9PEA0 [2699-2713]	90879456	59977928	60193420	96806008	59409860	60885804	240443	High	Peak Found	Peak Found	High	Peak Found	Peak Found	Peak Found	High	0.00369	0.01195	1.51	28.99	K.ATNQVGEAVSTSSLK.I	[2699-2713]		Used
[K].FTEEIKDNLDVPEGGPIHFDCR.[V]	1xCarbamidomethyl [C21]	M9PDS8; M9PGZ0; M9PBJ0; M9PEA0; Q9I7U4; M9PEA5; M9NDX0; M9PBI9; I1WYI2; M9PGY4; M9PDZ9; M9PEA9; M9PDS3; M9PDZ6	M9PEA0 [3678-3699]	90708160	6.00005e+07	57743848	95423736	58228940	59683620		High	Peak Found	Peak Found	High	Peak Found	Peak Found	Not Found	High	0.002799	0.00356	1.36	51.04	K.FTEEIKDNLDVPEGGPIHFDCR.V	[3678-3699]		Used
[R].AVNALGQAVSSTNLR.[V]		M9PDS8; M9PGZ0; M9PBJ0; M9PEA0; Q9I7U4; M9PEA5; M9NDX0; M9PBI9; M9PGY4; M9PDZ9; M9PEA9; M9PDS3; M9PDZ6	M9PEA0 [2299-2313]	83729448	50192960	49867804	87327440	52477184	52629024		High	High	Peak Found	High	Peak Found	Peak Found	Not Found	High	0.002358	0.003122	1.9	38.99	R.AVNALGQAVSSTNLR.V	[2299-2313]		Used
[K].IEPVTDPNLK.[V]		M9PDS8; M9PGZ0; M9PBJ0; M9PEA0; Q9I7U4; M9PEA5; M9NDX0; M9PBI9; M9PGY4; M9PDZ9; M9PEA9; M9PDS3; M9PDZ6	M9PEA0 [1448-1457]	81856856	56709540	58127084	97569408	62255356	65990228	428211	High	Peak Found	Peak Found	High	Peak Found	Peak Found	Peak Found	High	0.002867	0.003864	1.18	29.7	K.IEPVTDPNLK.V	[1448-1457]		Used
[K].HGTAEISCNLECVDKPR.[G]	2xCarbamidomethyl [C8; C12]	M9PDS8; M9PGZ0; M9PBJ0; M9PEA0; Q9I7U4; M9PEA5; M9NDX0; M9PBI9; M9PGY4; M9PDZ9; M9PEA9; M9PDS3; M9PDZ6	M9PEA0 [3110-3126]	77408298	49841126	49376924	72388695	43349424	48076030	370035	High	High	High	High	High	Peak Found	Peak Found	High	0.0008329	0.0004895	2.9	29.27	K.HGTAEISCNLECVDKPR.G	[3110-3126]		Used
[R].GGVFYDSLQPDSLQR.[I]		M9PDS8; M9PGZ0; M9PBJ0; M9PEA0; Q9I7U4; M9PEA5; M9NDX0; M9PBI9; M9PGY4; M9PDZ9; M9PEA9; M9PDS3; M9PDZ6	M9PEA0 [3226-3240]	77051176	48990264	52571240	92495696	56155836	60182816		High	High	High	High	High	Peak Found	Not Found	High	0.00449	0.02094	1.31	47.92	R.GGVFYDSLQPDSLQR.I	[3226-3240]		Used
[K].NDLILETQNESGLQK.[I]		M9PDS8; M9PGZ0; M9PBJ0; M9PEA0; Q9I7U4; M9PEA5; M9NDX0; M9PBI9; M9PGY4; M9PDZ9; M9PEA9; M9PDS3; M9PDZ6	M9PEA0 [1386-1400]	76026392	47649868	45555980	80258200	48476604	48016404	378678	Peak Found	Peak Found	Peak Found	High	Peak Found	Peak Found	Peak Found	High	0.00338	0.008617	1.34	39.33	K.NDLILETQNESGLQK.I	[1386-1400]		Used
[K].DGQSAHFECTLIPVNDPDLK.[V]	1xCarbamidomethyl [C9]	M9PDS8; M9PGZ0; M9PBJ0; M9PEA0; Q9I7U4; M9PEA5; M9NDX0; M9PBI9; M9PGY4; M9PDZ9; M9PEA9; M9PDS3; M9PDZ6	M9PEA0 [3144-3163]	73590064	46545156	45187140	77772184	45780940	49374536		Peak Found	Peak Found	Peak Found	High	High	High	Not Found	High	0.0008329	0.000935	1.89	50.94	K.DGQSAHFECTLIPVNDPDLK.V	[3144-3163]		Used
[R].REEEEYTVTTAPVFVTK.[L]		M9PDS8; M9PGZ0; M9PBJ0; M9PEA0; Q9I7U4; M9PEA5; M9NDX0; M9PBI9; M9PGY4; M9PDZ9; M9PEA9; M9PDS3; M9PDZ6	M9PEA0 [1813-1829]	71667720	48914132	48321596	83152384	50365440	57114304		Peak Found	High	Peak Found	High	Peak Found	High	Not Found	High	0.0009933	0.001732	2.26	42.77	R.REEEEYTVTTAPVFVTK.L	[1813-1829]		Used
[K].QAPVFTTSLK.[N]		M9PDS8; M9PGZ0; M9PBJ0; M9PEA0; Q9I7U4; M9PEA5; M9NDX0; M9PBI9; M9PGY4; M9PDZ9; M9PEA9; M9PDS3; M9PDZ6	M9PEA0 [1556-1565]	71333360	42423584	44394776	80757896	52005968	53562972		High	Peak Found	Peak Found	Peak Found	Peak Found	Peak Found	Not Found	High	0.003318	0.006484	0.92	36.2	K.QAPVFTTSLK.N	[1556-1565]		Used
[R].QRPVFTQPLQNIDR.[I]		M9PDS8; M9PGZ0; M9PBJ0; M9PEA0; Q9I7U4; M9PEA5; M9NDX0; M9PBI9; M9PGY4; M9PDZ9; M9PEA9; M9PDS3; M9PDZ6	M9PEA0 [2354-2367]	65226892	39756984	40803752	77768608	47126104	49747748		High	High	High	High	Peak Found	Peak Found	Not Found	High	0.0009933	0.002051	2.72	40.35	R.QRPVFTQPLQNIDR.I	[2354-2367]		Used
[R].NQLGEAVTSCSVR.[I]	1xCarbamidomethyl [C10]	M9PDS8; M9PGZ0; M9PBJ0; M9PEA0; Q9I7U4; M9PEA5; M9NDX0; M9PBI9; M9PGY4; M9PDZ9; M9PEA9; M9PDS3; M9PDZ6	M9PEA0 [1369-1381]	64289960	39448184	39682060	76526968	45263164	47546652	487016	High	Peak Found	Peak Found	Peak Found	Peak Found	Peak Found	Peak Found	High	0.0008329	0.0009099	2.16	28.87	R.NQLGEAVTSCSVR.I	[1369-1381]		Used
[K].ENIIESTQHPK.[G]		M9PDS8; M9PGZ0; M9PBJ0; M9PEA0; Q9I7U4; M9PEA5; M9NDX0; M9PBI9; M9PGY4; M9PDZ9; M9PEA9; M9PDS3; M9PDZ6	M9PEA0 [2988-2998]	61851552	38242764	36998660	64576188	37495624	38138096		Peak Found	Peak Found	Peak Found	High	Peak Found	Peak Found	Not Found	High	0.002867	0.003709	1.46	20.91	K.ENIIESTQHPK.G	[2988-2998]		Used
[K].AGEAFTSTTIFCSSK.[E]	1xCarbamidomethyl [C12]	M9PDS8; M9PGZ0; M9PBJ0; M9PEA0; Q9I7U4; M9PEA5; M9NDX0; M9PBI9; M9PGY4; M9PDZ9; M9PEA9; M9PDS3; M9PDZ6	M9PEA0 [2973-2987]	61166708	38890644	38262836	59397976	39248604	41385664		High	Peak Found	Peak Found	High	Peak Found	Peak Found	Not Found	High	0.0008329	0.001265	1.26	44.44	K.AGEAFTSTTIFCSSK.E	[2973-2987]		Used
[K].LVEGQSAHFEAR.[L]		M9PDS8; M9PGZ0; M9PBJ0; M9PEA0; Q9I7U4; M9PEA5; M9NDX0; M9PBI9; M9PGY4; M9PDZ9; M9PEA9; M9PDS3; M9PDZ6	M9PEA0 [3275-3286]	59299340	39080676	39406808	68978104	43538448	45669084		High	Peak Found	Peak Found	Peak Found	Peak Found	Peak Found	Not Found	High	0.003053	0.005195	1.36	22.21	K.LVEGQSAHFEAR.L	[3275-3286]		Used
[K].IEETFVEER.[T]		M9PGZ0; M9PBJ0; M9PEA0; M9PEA5; M9PBI9; M9PGY4; M9PEA9; M9PDZ6	M9PEA0 [7613-7621]	59191304	36656196	36669564	58736176	36311180	37572780		Peak Found	Peak Found	Peak Found	High	Peak Found	Peak Found	Not Found	High	0.00449	0.01942	0.66	30.49	K.IEETFVEER.T	[7613-7621]		Used
[R].VTNASGVAESR.[A]		M9PDS8; M9PGZ0; M9PBJ0; M9PEA0; Q9I7U4; M9PEA5; M9NDX0; M9PBI9; M9PGY4; M9PDZ9; M9PEA9; M9PDS3; M9PDZ6	M9PEA0 [694-704]	57552512	29335230	39315520	64075656	34557424	41583572		Peak Found	High	Peak Found	Peak Found	Peak Found	Peak Found	Not Found	High	0.00369	0.01169	1.02	12.92	R.VTNASGVAESR.A	[694-704]		Used
[R].LDAGAVQCLAR.[N]	1xCarbamidomethyl [C8]	M9PDS8; M9PGZ0; M9PBJ0; M9PEA0; Q9I7U4; M9PEA5; M9NDX0; M9PBI9; M9PGY4; M9PDZ9; M9PEA9; M9PDS3; M9PDZ6	M9PEA0 [438-448]	57400020	33325588	32563974	80239288	49690824	51091168		Peak Found	Peak Found	Peak Found	High	Peak Found	Peak Found	Not Found	High	0.001545	0.002777	1.2	34.69	R.LDAGAVQCLAR.N	[438-448]		Used
[R].DLATIGLLLR.[Y]		M9PGZ0; M9PBJ0; M9PEA0; Q9I7U4; M9PEA5; M9PBI9; M9PGY4; M9PEA9; M9PDZ6	M9PEA0 [7484-7493]	56202856	32062026	32627108	76371624	40977924	42674564	5694606	Peak Found	Peak Found	Peak Found	High	High	Peak Found	Peak Found	High	0.003318	0.006467	1.34	65.64	R.DLATIGLLLR.Y	[7484-7493]		Used
[K].SIYLESQHETALPR.[L]		M9PDS8; M9PGZ0; M9PBJ0; M9PEA0; Q9I7U4; M9PEA5; M9NDX0; M9PBI9; M9PGY4; M9PDZ9; M9PEA9; M9PDS3; M9PDZ6	M9PEA0 [1654-1667]	53007132	36013664	38182152	66901432	40945236	42004396		High	Peak Found	High	High	Peak Found	Peak Found	Not Found	High	0.001545	0.002556	1.66	34.92	K.SIYLESQHETALPR.L	[1654-1667]		Used
[R].VAENQAVHFEAR.[L]		M9PDS8; M9PGZ0; M9PBJ0; M9PEA0; Q9I7U4; M9PEA5; M9NDX0; M9PBI9; M9PGY4; M9PDZ9; M9PEA9; M9PDS3; M9PDZ6	M9PEA0 [1702-1713]	51197136	23721068	23708946	59096064	26278356	28037910		Peak Found	Peak Found	Peak Found	High	Peak Found	Peak Found	Not Found	High	0.002867	0.004648	1.28	24.02	R.VAENQAVHFEAR.L	[1702-1713]		Used
[K].YEISYSSGVATLR.[V]		M9PDS8; M9PGZ0; M9PBJ0; M9PEA0; Q9I7U4; M9PEA5; M9NDX0; M9PBI9; M9PGY4; M9PDZ9; M9PEA9; M9PDS3; M9PDZ6	M9PEA0 [301-313]	50089288	34250664	31887974	59362960	36231608	38858056		High	Peak Found	Peak Found	Peak Found	High	Peak Found	Not Found	High	0.002867	0.004206	0.84	42.97	K.YEISYSSGVATLR.V	[301-313]		Used
[K].FTTQITSVTVDEAEAVR.[F]		M9PDS8; M9PGZ0; M9PBJ0; M9PEA0; Q9I7U4; M9PEA5; M9NDX0; M9PBI9; I1WYI2; M9PGY4; M9PDZ9; M9PEA9; M9PDS3; M9PDZ6	M9PEA0 [3813-3829]	44869468	30268800	29445998	50483660	32248454	31345874	140139	Peak Found	Peak Found	Peak Found	High	Peak Found	Peak Found	Peak Found	High	0.0009933	0.002029	1	48.83	K.FTTQITSVTVDEAEAVR.F	[3813-3829]		Used
[K].SKPVFVTPLSDPKPIHDGK.[N]		M9PDS8; M9PGZ0; M9PBJ0; M9PEA0; Q9I7U4; M9PEA5; M9NDX0; M9PBI9; M9PGY4; M9PDZ9; M9PEA9; M9PDS3; M9PDZ6	M9PEA0 [1156-1174]	44729132	30970972	31304472	53685364	30567744	30993096		High	Peak Found	Peak Found	High	Peak Found	High	Not Found	High	0.004575	0.02528	1.08	35.58	K.SKPVFVTPLSDPKPIHDGK.N	[1156-1174]		Used
[R].VIDHTDVVTETQNEQSLEQIQLLEDSR.[R]		M9PDS8; M9PGZ0; M9PBJ0; M9PEA0; Q9I7U4; M9PEA5; M9NDX0; M9PBI9; M9PGY4; M9PDZ9; M9PEA9; M9PDS3; M9PDZ6	M9PEA0 [1250-1276]	44325008	34675120	35785100	65869924	44684072	47895976		High	Peak Found	Peak Found	Peak Found	Peak Found	Peak Found	Not Found	High	0.00369	0.01098	0.9	53.4	R.VIDHTDVVTETQNEQSLEQIQLLEDSR.R	[1250-1276]		Used
[R].NQGPAQAPQISQKPR.[S]		M9PDS8; M9PGZ0; M9PBJ0; M9PEA0; Q9I7U4; M9PEA5; M9NDX0; M9PBI9; M9PGY4; M9PDZ9; M9PEA9; M9PDS3; M9PDZ6	M9PEA0 [248-262]	44324664	27719192	31611828	56026008	37276160	39528532		High	Peak Found	High	High	Peak Found	High	Not Found	High	0.003978	0.01569	1	19.91	R.NQGPAQAPQISQKPR.S	[248-262]		Used
[R].IHQLEKPLAPRPTEPER.[L]		M9PDS8; M9PGZ0; M9PBJ0; M9PEA0; Q9I7U4; M9PEA5; M9NDX0; M9PBI9; M9PGY4; M9PDZ9; M9PEA9; M9PDS3; M9PDZ6	M9PEA0 [2467-2483]	41705884	25118082	24799766	30608986	17584834	19042974		High	Peak Found	Peak Found	Peak Found	High	Peak Found	Not Found	High	0.004344	0.01671	1.66	24.66	R.IHQLEKPLAPRPTEPER.L	[2467-2483]		Used
[K].ATAADSGEYTVR.[A]		M9PDS8; M9PGZ0; M9PBJ0; M9PEA0; Q9I7U4; M9PEA5; M9NDX0; M9PBI9; M9PGY4; M9PDZ9; M9PEA9; M9PDS3; M9PDZ6	M9PEA0 [1223-1234]	39591584	29771650	29289390	47260864	31822910	33112730	116504	High	Peak Found	Peak Found	High	Peak Found	Peak Found	Peak Found	High	0.00369	0.01133	1.15	19.48	K.ATAADSGEYTVR.A	[1223-1234]		Used
[K].KPESQSALVQLVER.[E]		M9PGZ0; M9PBJ0; M9PEA0; Q9I7U4; M9PEA5; M9PBI9; M9PGY4; M9PEA9; M9PDZ6	M9PEA0 [7515-7528]	37257184	23543786	24283792	42490816	28138362	30330882	3.17488e+06	High	High	Peak Found	High	Peak Found	High	Peak Found	High	0.002867	0.004112	1.96	41.66	K.KPESQSALVQLVER.E	[7515-7528]		Used
[R].GLHNIETIEGTNVHLECR.[L]	1xCarbamidomethyl [C17]	M9PDS8; M9PGZ0; M9PBJ0; M9PEA0; Q9I7U4; M9PEA5; M9NDX0; M9PBI9; M9PGY4; M9PDZ9; M9PEA9; M9PDS3; M9PDZ6	M9PEA0 [1296-1313]	27931754	18726372	20824186	38322448	20465110	20035774		High	Peak Found	Peak Found	High	Peak Found	Peak Found	Not Found	High	0.00449	0.01998	0.85	37.98	R.GLHNIETIEGTNVHLECR.L	[1296-1313]		Used
[K].LHEGQHVLLEAQVEPR.[A]		M9PDS8; M9PGZ0; M9PBJ0; M9PEA0; Q9I7U4; M9PEA5; M9NDX0; M9PBI9; M9PGY4; M9PDZ9; M9PEA9; M9PDS3; M9PDZ6	M9PEA0 [2634-2649]	26700760	18367836	19765884	57277734	18057710	25567558		High	Peak Found	Peak Found	High	Peak Found	Peak Found	Not Found	High	0.002358	0.003138	2.25	32.32	K.LHEGQHVLLEAQVEPR.A	[2634-2649]		Used
[R].HVQEAAEAIAPPQFK.[T]		M9PDS8; M9PGZ0; M9PBJ0; M9PEA0; Q9I7U4; M9PEA5; M9NDX0; M9PBI9; M9PGY4; M9PDZ9; M9PEA9; M9PDS3; M9PDZ6	M9PEA0 [879-893]	24459078	23735280	23639486	46090516	30443520	29765576		Peak Found	Peak Found	High	High	High	High	Not Found	High	0.001545	0.002579	2.16	37.35	R.HVQEAAEAIAPPQFK.T	[879-893]		Used
[R].INEHQTAHFEAR.[L]		M9PDS8; M9PGZ0; M9PBJ0; M9PEA0; Q9I7U4; M9PEA5; M9NDX0; M9PBI9; M9PGY4; M9PDZ9; M9PEA9; M9PDS3; M9PDZ6	M9PEA0 [2368-2379]	20311284	16344182	17459888	25187296	19612570	20569494		Peak Found	Peak Found	Peak Found	High	Peak Found	Peak Found	Not Found	High	0.00449	0.01954	1.28	16.39	R.INEHQTAHFEAR.L	[2368-2379]		Used
[K].LIGPSNLVEGQSAHYECR.[I]	1xCarbamidomethyl [C17]	M9PDS8; M9PGZ0; M9PBJ0; M9PEA0; Q9I7U4; M9PEA5; M9NDX0; M9PBI9; M9PGY4; M9PDZ9; M9PEA9; M9PDS3; M9PDZ6	M9PEA0 [1830-1847]		66298504	72658344	122572712	73906760	78252200		Not Found	Peak Found	High	Peak Found	Peak Found	Peak Found	Not Found	High	0.0008329	0.001141	1.79	40.08	K.LIGPSNLVEGQSAHYECR.I	[1830-1847]		Used
Q9V7U0	Pro-resilin OS=Drosophila melanogaster GN=resilin PE=1 SV=1	4	1	1	620	resilin	0	Peak Found	Peak Found	Peak Found	High	Peak Found	Peak Found	Peak Found
Annotated Sequence	Modifications	Protein Accessions	Positions in Master Proteins	Abundance: F1: Sample, delta2-46 Myofibril	Abundance: F3: Sample, delta2-46 Myofibril	Abundance: F4: Sample, delta2-46 Myofibril	Abundance: F2: Control, WT Myofibril	Abundance: F5: Control, WT Myofibril	Abundance: F6: Control, WT Myofibril	Abundance: F7: Control, WT Thick Filament	Found in Sample: [S1] F1: Sample, delta2-46 Myofibril	Found in Sample: [S3] F3: Sample, delta2-46 Myofibril	Found in Sample: [S4] F4: Sample, delta2-46 Myofibril	Found in Sample: [S2] F2: Control, WT Myofibril	Found in Sample: [S5] F5: Control, WT Myofibril	Found in Sample: [S6] F6: Control, WT Myofibril	Found in Sample: [S7] F7: Control, WT Thick Filament	Confidence (by Search Engine): Sequest HT	Percolator q-Value (by Search Engine): Sequest HT	Percolator PEP (by Search Engine): Sequest HT	XCorr (by Search Engine): Sequest HT	Top Apex RT [min]	Sequence in Protein	Positions in Protein	Peptide Group Modifications in Protein	Quan Usage
[R].VIGGQDGGDQGYSGGRPGGQDLGR.[D]		Q9V7U0	Q9V7U0 [543-566]	33271660	23679260	22653028	149212912	96547464	103390880	12690529	Peak Found	Peak Found	Peak Found	High	Peak Found	Peak Found	Peak Found	High	0.004344	0.01771	1.31	26.21	R.VIGGQDGGDQGYSGGRPGGQDLGR.D	[543-566]		Used
Q95RB2	Cuticular protein 49Ae OS=Drosophila melanogaster GN=Cpr49Ae PE=2 SV=1	10	1	1	134	Cpr49Ae	0	High	Peak Found	Peak Found	Peak Found	High	Peak Found	Peak Found
Annotated Sequence	Modifications	Protein Accessions	Positions in Master Proteins	Abundance: F1: Sample, delta2-46 Myofibril	Abundance: F3: Sample, delta2-46 Myofibril	Abundance: F4: Sample, delta2-46 Myofibril	Abundance: F2: Control, WT Myofibril	Abundance: F5: Control, WT Myofibril	Abundance: F6: Control, WT Myofibril	Abundance: F7: Control, WT Thick Filament	Found in Sample: [S1] F1: Sample, delta2-46 Myofibril	Found in Sample: [S3] F3: Sample, delta2-46 Myofibril	Found in Sample: [S4] F4: Sample, delta2-46 Myofibril	Found in Sample: [S2] F2: Control, WT Myofibril	Found in Sample: [S5] F5: Control, WT Myofibril	Found in Sample: [S6] F6: Control, WT Myofibril	Found in Sample: [S7] F7: Control, WT Thick Filament	Confidence (by Search Engine): Sequest HT	Percolator q-Value (by Search Engine): Sequest HT	Percolator PEP (by Search Engine): Sequest HT	XCorr (by Search Engine): Sequest HT	Top Apex RT [min]	Sequence in Protein	Positions in Protein	Peptide Group Modifications in Protein	Quan Usage
[K].ATSPDSSDVIIAR.[G]		Q95RB2	Q95RB2 [64-76]	174924608	109967320	105145320	159103920	95880000	99942640	12085234	High	Peak Found	Peak Found	Peak Found	High	Peak Found	Peak Found	High	0.0008329	0.0007846	1.49	30.12	K.ATSPDSSDVIIAR.G	[64-76]		Used
O77134	9 kD basic protein OS=Drosophila melanogaster GN=ATPsynE PE=2 SV=1	14	1	1	81	CG3321; ATPsynE	0	Peak Found	Peak Found	Peak Found	High	Peak Found	Peak Found	Peak Found
Annotated Sequence	Modifications	Protein Accessions	Positions in Master Proteins	Abundance: F1: Sample, delta2-46 Myofibril	Abundance: F3: Sample, delta2-46 Myofibril	Abundance: F4: Sample, delta2-46 Myofibril	Abundance: F2: Control, WT Myofibril	Abundance: F5: Control, WT Myofibril	Abundance: F6: Control, WT Myofibril	Abundance: F7: Control, WT Thick Filament	Found in Sample: [S1] F1: Sample, delta2-46 Myofibril	Found in Sample: [S3] F3: Sample, delta2-46 Myofibril	Found in Sample: [S4] F4: Sample, delta2-46 Myofibril	Found in Sample: [S2] F2: Control, WT Myofibril	Found in Sample: [S5] F5: Control, WT Myofibril	Found in Sample: [S6] F6: Control, WT Myofibril	Found in Sample: [S7] F7: Control, WT Thick Filament	Confidence (by Search Engine): Sequest HT	Percolator q-Value (by Search Engine): Sequest HT	Percolator PEP (by Search Engine): Sequest HT	XCorr (by Search Engine): Sequest HT	Top Apex RT [min]	Sequence in Protein	Positions in Protein	Peptide Group Modifications in Protein	Quan Usage
[R].ALAELSKPTPK.[H]		O77134	O77134 [70-80]	12716304	7.87962e+06	7145347	94376072	50738284	49673444	11851705	Peak Found	Peak Found	Peak Found	High	Peak Found	Peak Found	Peak Found	High	0.00449	0.01899	0.83	23.13	R.ALAELSKPTPK.H	[70-80]		Used
A1Z9E3	Elongation factor Tu OS=Drosophila melanogaster GN=EfTuM PE=3 SV=1	11	3	0	489	EfTuM	0	Peak Found	Peak Found	Peak Found	High	High	High	Peak Found
Annotated Sequence	Modifications	Protein Accessions	Positions in Master Proteins	Abundance: F1: Sample, delta2-46 Myofibril	Abundance: F3: Sample, delta2-46 Myofibril	Abundance: F4: Sample, delta2-46 Myofibril	Abundance: F2: Control, WT Myofibril	Abundance: F5: Control, WT Myofibril	Abundance: F6: Control, WT Myofibril	Abundance: F7: Control, WT Thick Filament	Found in Sample: [S1] F1: Sample, delta2-46 Myofibril	Found in Sample: [S3] F3: Sample, delta2-46 Myofibril	Found in Sample: [S4] F4: Sample, delta2-46 Myofibril	Found in Sample: [S2] F2: Control, WT Myofibril	Found in Sample: [S5] F5: Control, WT Myofibril	Found in Sample: [S6] F6: Control, WT Myofibril	Found in Sample: [S7] F7: Control, WT Thick Filament	Confidence (by Search Engine): Sequest HT	Percolator q-Value (by Search Engine): Sequest HT	Percolator PEP (by Search Engine): Sequest HT	XCorr (by Search Engine): Sequest HT	Top Apex RT [min]	Sequence in Protein	Positions in Protein	Peptide Group Modifications in Protein	Quan Usage
[R].ELDKPFLLPVENVYSIPGR.[GC]		Q86NS6; A1Z9E3; Q95TV3	A1Z9E3 [277-295]	10237471	7.16301e+06	5.88788e+06	191392480	103024816	110908352	9139399	Peak Found	Peak Found	Peak Found	High	High	High	Peak Found	High	0.0008329	0.0008807	1.9	63.92	R.ELDKPFLLPVENVYSIPGR.G	[277-295]		Used
[R].DGNLTLGTGVVTSTLPPLTESQR.[S]		Q86NS6; A1Z9E3	A1Z9E3 [449-471]	8.03425e+06	5647897	5.03704e+06	142580212	78857048	84107168	2.42849e+06	Peak Found	Peak Found	Peak Found	High	Peak Found	Peak Found	Peak Found	High	0.002799	0.00356	1.45	59.51	R.DGNLTLGTGVVTSTLPPLTESQR.S	[449-471]		Used
[K].LLQEVDSFIPTPVR.[E]		Q86NS6; A1Z9E3; Q95TV3	A1Z9E3 [263-276]								Not Found	Not Found	Not Found	High	High	Not Found	Not Found	High	0.0008329	0.0008993	2.01		K.LLQEVDSFIPTPVR.E	[263-276]		Not Used
M9MRQ9	Succinyl coenzyme A synthetase alpha subunit, isoform B OS=Drosophila melanogaster GN=Scsalpha PE=3 SV=1	11	2	2	328	Scsalpha	0	Peak Found	Peak Found	Peak Found	High	Peak Found	High	Peak Found
Annotated Sequence	Modifications	Protein Accessions	Positions in Master Proteins	Abundance: F1: Sample, delta2-46 Myofibril	Abundance: F3: Sample, delta2-46 Myofibril	Abundance: F4: Sample, delta2-46 Myofibril	Abundance: F2: Control, WT Myofibril	Abundance: F5: Control, WT Myofibril	Abundance: F6: Control, WT Myofibril	Abundance: F7: Control, WT Thick Filament	Found in Sample: [S1] F1: Sample, delta2-46 Myofibril	Found in Sample: [S3] F3: Sample, delta2-46 Myofibril	Found in Sample: [S4] F4: Sample, delta2-46 Myofibril	Found in Sample: [S2] F2: Control, WT Myofibril	Found in Sample: [S5] F5: Control, WT Myofibril	Found in Sample: [S6] F6: Control, WT Myofibril	Found in Sample: [S7] F7: Control, WT Thick Filament	Confidence (by Search Engine): Sequest HT	Percolator q-Value (by Search Engine): Sequest HT	Percolator PEP (by Search Engine): Sequest HT	XCorr (by Search Engine): Sequest HT	Top Apex RT [min]	Sequence in Protein	Positions in Protein	Peptide Group Modifications in Protein	Quan Usage
[K].AKPVVSFIAGVSAPPGR.[R]		M9MRQ9	M9MRQ9 [261-277]	5061998	3207085	2487138	61409540	34551796	36127040	11142652	Peak Found	Peak Found	Peak Found	High	Peak Found	High	Peak Found	High	0.003239	0.005526	1.61	46.35	K.AKPVVSFIAGVSAPPGR.R	[261-277]		Used
[K].KGGTQHLGLPVFASVAEAK.[K]		M9MRQ9	M9MRQ9 [72-90]			134350	29642128	17467938	19576480		Not Found	Not Found	Peak Found	High	Peak Found	Peak Found	Not Found	High	0.00338	0.007339	1.43	46.99	K.KGGTQHLGLPVFASVAEAK.K	[72-90]		Used
Q9VSX2	CG4461 OS=Drosophila melanogaster GN=CG4461 PE=2 SV=1	14	2	2	200	CG4461	0	Peak Found	Peak Found	Peak Found	High	High	High	Peak Found
Annotated Sequence	Modifications	Protein Accessions	Positions in Master Proteins	Abundance: F1: Sample, delta2-46 Myofibril	Abundance: F3: Sample, delta2-46 Myofibril	Abundance: F4: Sample, delta2-46 Myofibril	Abundance: F2: Control, WT Myofibril	Abundance: F5: Control, WT Myofibril	Abundance: F6: Control, WT Myofibril	Abundance: F7: Control, WT Thick Filament	Found in Sample: [S1] F1: Sample, delta2-46 Myofibril	Found in Sample: [S3] F3: Sample, delta2-46 Myofibril	Found in Sample: [S4] F4: Sample, delta2-46 Myofibril	Found in Sample: [S2] F2: Control, WT Myofibril	Found in Sample: [S5] F5: Control, WT Myofibril	Found in Sample: [S6] F6: Control, WT Myofibril	Found in Sample: [S7] F7: Control, WT Thick Filament	Confidence (by Search Engine): Sequest HT	Percolator q-Value (by Search Engine): Sequest HT	Percolator PEP (by Search Engine): Sequest HT	XCorr (by Search Engine): Sequest HT	Top Apex RT [min]	Sequence in Protein	Positions in Protein	Peptide Group Modifications in Protein	Quan Usage
[R].SDLLRPLDELVSR.[R]		Q9VSX2	Q9VSX2 [50-62]	46798420	27064516	28992138	115937696	67037044	69885832	7.71783e+06	Peak Found	Peak Found	Peak Found	High	High	High	Peak Found	High	0.0008329	0.0002504	2.14	58.98	R.SDLLRPLDELVSR.R	[50-62]		Used
[K].TNDDYVIVQGNHNR.[R]		Q9VSX2	Q9VSX2 [116-129]	8.28846e+06	9417121	8216341	22990720	16271717	18229678	1.64337e+06	Peak Found	Peak Found	Peak Found	High	Peak Found	Peak Found	Peak Found	High	0.003836	0.015	0.76	24.73	K.TNDDYVIVQGNHNR.R	[116-129]		Used
A0A024E3A5	FI24283p1 OS=Drosophila melanogaster GN=CG6020-RA PE=2 SV=1	4	1	0	416		0	Not Found	Peak Found	Peak Found	High	Peak Found	Peak Found	Peak Found
Annotated Sequence	Modifications	Protein Accessions	Positions in Master Proteins	Abundance: F1: Sample, delta2-46 Myofibril	Abundance: F3: Sample, delta2-46 Myofibril	Abundance: F4: Sample, delta2-46 Myofibril	Abundance: F2: Control, WT Myofibril	Abundance: F5: Control, WT Myofibril	Abundance: F6: Control, WT Myofibril	Abundance: F7: Control, WT Thick Filament	Found in Sample: [S1] F1: Sample, delta2-46 Myofibril	Found in Sample: [S3] F3: Sample, delta2-46 Myofibril	Found in Sample: [S4] F4: Sample, delta2-46 Myofibril	Found in Sample: [S2] F2: Control, WT Myofibril	Found in Sample: [S5] F5: Control, WT Myofibril	Found in Sample: [S6] F6: Control, WT Myofibril	Found in Sample: [S7] F7: Control, WT Thick Filament	Confidence (by Search Engine): Sequest HT	Percolator q-Value (by Search Engine): Sequest HT	Percolator PEP (by Search Engine): Sequest HT	XCorr (by Search Engine): Sequest HT	Top Apex RT [min]	Sequence in Protein	Positions in Protein	Peptide Group Modifications in Protein	Quan Usage
[K].LNSFICPGTPIGGLHPAR.[I]	1xCarbamidomethyl [C6]	A0A024E3A5; Q059D4; Q86NN5; Q9VPE2	A0A024E3A5 [329-346]		7.16251e+06	7642395	44394768	28154102	32614602	9044470	Not Found	Peak Found	Peak Found	High	Peak Found	Peak Found	Peak Found	High	0.00449	0.01912	0.93	48.7	K.LNSFICPGTPIGGLHPAR.I	[329-346]		Used
Q9VM14	Acetyltransferase component of pyruvate dehydrogenase complex OS=Drosophila melanogaster GN=CG5261 PE=2 SV=1	9	4	0	512	CG5261; muc	0	Peak Found	Peak Found	Peak Found	High	Peak Found	High	Peak Found
Annotated Sequence	Modifications	Protein Accessions	Positions in Master Proteins	Abundance: F1: Sample, delta2-46 Myofibril	Abundance: F3: Sample, delta2-46 Myofibril	Abundance: F4: Sample, delta2-46 Myofibril	Abundance: F2: Control, WT Myofibril	Abundance: F5: Control, WT Myofibril	Abundance: F6: Control, WT Myofibril	Abundance: F7: Control, WT Thick Filament	Found in Sample: [S1] F1: Sample, delta2-46 Myofibril	Found in Sample: [S3] F3: Sample, delta2-46 Myofibril	Found in Sample: [S4] F4: Sample, delta2-46 Myofibril	Found in Sample: [S2] F2: Control, WT Myofibril	Found in Sample: [S5] F5: Control, WT Myofibril	Found in Sample: [S6] F6: Control, WT Myofibril	Found in Sample: [S7] F7: Control, WT Thick Filament	Confidence (by Search Engine): Sequest HT	Percolator q-Value (by Search Engine): Sequest HT	Percolator PEP (by Search Engine): Sequest HT	XCorr (by Search Engine): Sequest HT	Top Apex RT [min]	Sequence in Protein	Positions in Protein	Peptide Group Modifications in Protein	Quan Usage
[R].VSVNDFIIK.[A]		Q7KTK9; Q1WWF8; Q9VM14; M9PCU4; M9PCA2; M9PCG1	Q9VM14 [338-346]	15971774	10071878	10188469	230385680	131741520	140209248	4854550	Peak Found	Peak Found	Peak Found	High	Peak Found	High	Peak Found	High	0.004575	0.02802	0.85	48.97	R.VSVNDFIIK.A	[338-346]		Used
[K].GLITPIVFNADR.[K]		Q7KTK9; Q1WWF8; Q9VM14; M9PCU4; M9PCA2; M9PCG1	Q9VM14 [384-395]	9528432	4790680	4506127	140520944	81369328	85482416	2.55204e+06	Peak Found	Peak Found	Peak Found	High	Peak Found	High	Peak Found	High	0.002563	0.003295	1.74	55.9	K.GLITPIVFNADR.K	[384-395]		Used
[K].TQLPHYYVTVQCQVDK.[L]	1xCarbamidomethyl [C12]	Q7KTK9; Q1WWF8; Q9VM14; M9PCU4; M9PCA2; M9PCG1	Q9VM14 [304-319]	7.74246e+06	6198018	5.55377e+06	118628024	64740176	73334272		Peak Found	Peak Found	Peak Found	High	Peak Found	Peak Found	Not Found	High	0.001808	0.003001	1.32	39.68	K.TQLPHYYVTVQCQVDK.L	[304-319]		Used
[K].ILIQGGTK.[D]		Q7KTK9; Q9VM14; M9PCU4; M9PCA2; M9PCG1	Q9VM14 [137-144]	6175159	4.25839e+06	4.7592e+06	102925552	62943320	68409976	1.31678e+06	Peak Found	Peak Found	Peak Found	Peak Found	Peak Found	High	Peak Found	High	0.00449	0.01946	1.28	20.88	K.ILIQGGTK.D	[137-144]		Used
P91941	CG10297-PA OS=Drosophila melanogaster GN=Acp65Aa PE=2 SV=2	18	1	0	105	Acp65Aa	0	Peak Found	Peak Found	Peak Found	High	Peak Found	Peak Found	Peak Found
Annotated Sequence	Modifications	Protein Accessions	Positions in Master Proteins	Abundance: F1: Sample, delta2-46 Myofibril	Abundance: F3: Sample, delta2-46 Myofibril	Abundance: F4: Sample, delta2-46 Myofibril	Abundance: F2: Control, WT Myofibril	Abundance: F5: Control, WT Myofibril	Abundance: F6: Control, WT Myofibril	Abundance: F7: Control, WT Thick Filament	Found in Sample: [S1] F1: Sample, delta2-46 Myofibril	Found in Sample: [S3] F3: Sample, delta2-46 Myofibril	Found in Sample: [S4] F4: Sample, delta2-46 Myofibril	Found in Sample: [S2] F2: Control, WT Myofibril	Found in Sample: [S5] F5: Control, WT Myofibril	Found in Sample: [S6] F6: Control, WT Myofibril	Found in Sample: [S7] F7: Control, WT Thick Filament	Confidence (by Search Engine): Sequest HT	Percolator q-Value (by Search Engine): Sequest HT	Percolator PEP (by Search Engine): Sequest HT	XCorr (by Search Engine): Sequest HT	Top Apex RT [min]	Sequence in Protein	Positions in Protein	Peptide Group Modifications in Protein	Quan Usage
[R].TEEGVVNNAGTDNESISIR.[G]		Q7JND6; P91941	P91941 [54-72]	98312272	61302176	58971712	119125160	75336440	75864992	8.06346e+06	Peak Found	Peak Found	Peak Found	High	Peak Found	Peak Found	Peak Found	High	0.0009933	0.002002	1.41	34.51	R.TEEGVVNNAGTDNESISIR.G	[54-72]		Used
Q9VQM2	NADH dehydrogenase [ubiquinone] 1 subunit C2 OS=Drosophila melanogaster GN=ND-B14.5B PE=2 SV=1	12	1	1	116	CG12400; ND-B14.5B	0	Peak Found	Peak Found	Peak Found	High	Peak Found	Peak Found	Peak Found
Annotated Sequence	Modifications	Protein Accessions	Positions in Master Proteins	Abundance: F1: Sample, delta2-46 Myofibril	Abundance: F3: Sample, delta2-46 Myofibril	Abundance: F4: Sample, delta2-46 Myofibril	Abundance: F2: Control, WT Myofibril	Abundance: F5: Control, WT Myofibril	Abundance: F6: Control, WT Myofibril	Abundance: F7: Control, WT Thick Filament	Found in Sample: [S1] F1: Sample, delta2-46 Myofibril	Found in Sample: [S3] F3: Sample, delta2-46 Myofibril	Found in Sample: [S4] F4: Sample, delta2-46 Myofibril	Found in Sample: [S2] F2: Control, WT Myofibril	Found in Sample: [S5] F5: Control, WT Myofibril	Found in Sample: [S6] F6: Control, WT Myofibril	Found in Sample: [S7] F7: Control, WT Thick Filament	Confidence (by Search Engine): Sequest HT	Percolator q-Value (by Search Engine): Sequest HT	Percolator PEP (by Search Engine): Sequest HT	XCorr (by Search Engine): Sequest HT	Top Apex RT [min]	Sequence in Protein	Positions in Protein	Peptide Group Modifications in Protein	Quan Usage
[R].KTYGQVLESWVPVR.[-]		Q9VQM2	Q9VQM2 [103-116]	3.49456e+06	2.47058e+06	2343646	16233622	9316162	9658050	8047104	Peak Found	Peak Found	Peak Found	High	Peak Found	Peak Found	Peak Found	High	0.00369	0.01136	1.07	54.66	R.KTYGQVLESWVPVR.-	[103-116]		Used
Q94516	ATP synthase subunit b, mitochondrial OS=Drosophila melanogaster GN=ATPsyn-b PE=2 SV=2	10	2	2	243	ATPsyn-b; ATPsynB	0	Peak Found	Peak Found	Peak Found	High	Peak Found	High	Peak Found
Annotated Sequence	Modifications	Protein Accessions	Positions in Master Proteins	Abundance: F1: Sample, delta2-46 Myofibril	Abundance: F3: Sample, delta2-46 Myofibril	Abundance: F4: Sample, delta2-46 Myofibril	Abundance: F2: Control, WT Myofibril	Abundance: F5: Control, WT Myofibril	Abundance: F6: Control, WT Myofibril	Abundance: F7: Control, WT Thick Filament	Found in Sample: [S1] F1: Sample, delta2-46 Myofibril	Found in Sample: [S3] F3: Sample, delta2-46 Myofibril	Found in Sample: [S4] F4: Sample, delta2-46 Myofibril	Found in Sample: [S2] F2: Control, WT Myofibril	Found in Sample: [S5] F5: Control, WT Myofibril	Found in Sample: [S6] F6: Control, WT Myofibril	Found in Sample: [S7] F7: Control, WT Thick Filament	Confidence (by Search Engine): Sequest HT	Percolator q-Value (by Search Engine): Sequest HT	Percolator PEP (by Search Engine): Sequest HT	XCorr (by Search Engine): Sequest HT	Top Apex RT [min]	Sequence in Protein	Positions in Protein	Peptide Group Modifications in Protein	Quan Usage
[K].CIADLSALALR.[V]	1xCarbamidomethyl [C1]	Q94516	Q94516 [229-239]	18616620	10512811	10321124	107878984	56985540	59574844	7.99941e+06	Peak Found	Peak Found	Peak Found	High	Peak Found	Peak Found	Peak Found	High	0.004344	0.018	1.21	54.41	K.CIADLSALALR.V	[229-239]		Used
[K].KENIALQLEAAFR.[E]		Q94516	Q94516 [161-173]	8.20054e+06	5.47596e+06	6890030	62583744	35217172	35471732		Peak Found	Peak Found	Peak Found	High	Peak Found	High	Not Found	High	0.0009933	0.00186	2.21	55.46	K.KENIALQLEAAFR.E	[161-173]		Used
P24156	Protein l(2)37Cc OS=Drosophila melanogaster GN=l(2)37Cc PE=2 SV=2	4	1	1	276	l(2)37Cc	0	Peak Found	Peak Found	Peak Found	High	Peak Found	Peak Found	Peak Found
Annotated Sequence	Modifications	Protein Accessions	Positions in Master Proteins	Abundance: F1: Sample, delta2-46 Myofibril	Abundance: F3: Sample, delta2-46 Myofibril	Abundance: F4: Sample, delta2-46 Myofibril	Abundance: F2: Control, WT Myofibril	Abundance: F5: Control, WT Myofibril	Abundance: F6: Control, WT Myofibril	Abundance: F7: Control, WT Thick Filament	Found in Sample: [S1] F1: Sample, delta2-46 Myofibril	Found in Sample: [S3] F3: Sample, delta2-46 Myofibril	Found in Sample: [S4] F4: Sample, delta2-46 Myofibril	Found in Sample: [S2] F2: Control, WT Myofibril	Found in Sample: [S5] F5: Control, WT Myofibril	Found in Sample: [S6] F6: Control, WT Myofibril	Found in Sample: [S7] F7: Control, WT Thick Filament	Confidence (by Search Engine): Sequest HT	Percolator q-Value (by Search Engine): Sequest HT	Percolator PEP (by Search Engine): Sequest HT	XCorr (by Search Engine): Sequest HT	Top Apex RT [min]	Sequence in Protein	Positions in Protein	Peptide Group Modifications in Protein	Quan Usage
[R].VLPSIAPEVLK.[A]		P24156	P24156 [118-128]	5369303	3487712	3.46376e+06	37852636	22104492	22391872	6941292	Peak Found	Peak Found	Peak Found	High	Peak Found	Peak Found	Peak Found	High	0.003318	0.005873	1.03	50.48	R.VLPSIAPEVLK.A	[118-128]		Used
C6TP87	Elongation factor 1-alpha OS=Drosophila melanogaster GN=Ef1alpha48D-RA PE=2 SV=1	20	5	0	463	Ef1alpha48D	2	Peak Found	Peak Found	Peak Found	High	High	High	Peak Found
Annotated Sequence	Modifications	Protein Accessions	Positions in Master Proteins	Abundance: F1: Sample, delta2-46 Myofibril	Abundance: F3: Sample, delta2-46 Myofibril	Abundance: F4: Sample, delta2-46 Myofibril	Abundance: F2: Control, WT Myofibril	Abundance: F5: Control, WT Myofibril	Abundance: F6: Control, WT Myofibril	Abundance: F7: Control, WT Thick Filament	Found in Sample: [S1] F1: Sample, delta2-46 Myofibril	Found in Sample: [S3] F3: Sample, delta2-46 Myofibril	Found in Sample: [S4] F4: Sample, delta2-46 Myofibril	Found in Sample: [S2] F2: Control, WT Myofibril	Found in Sample: [S5] F5: Control, WT Myofibril	Found in Sample: [S6] F6: Control, WT Myofibril	Found in Sample: [S7] F7: Control, WT Thick Filament	Confidence (by Search Engine): Sequest HT	Percolator q-Value (by Search Engine): Sequest HT	Percolator PEP (by Search Engine): Sequest HT	XCorr (by Search Engine): Sequest HT	Top Apex RT [min]	Sequence in Protein	Positions in Protein	Peptide Group Modifications in Protein	Quan Usage
[K].IGGIGTVPVGR.[V]		A4V3Q6; Q8T3U3; C6TP87	A4V3Q6 [256-266]; C6TP87 [256-266]	48816648	30083024	29808004	673036672	396635712	417462016	1.09768e+06	Peak Found	Peak Found	Peak Found	High	High	High	Peak Found	High	0.002563	0.003239	1.68	34.6	K.IGGIGTVPVGR.V	[256-266]		Used
[K].TLIDALDAILPPARPTDK.[A]		Q8T3U3; C6TP87	C6TP87 [227-244]	33549696	18020686	18585364	418141952	223112080	235545056	518968	Peak Found	Peak Found	Peak Found	High	High	High	Peak Found	High	0.004715	0.0314	1.37	70.17	K.TLIDALDAILPPARPTDK.A	[227-244]		Used
[R].VETGVLKPGTVVVFAPANITTEVK.[S]		Q8T3U3; C6TP87	C6TP87 [267-290]	29178354	17233298	18954306	419432192	244144336	251606608		Peak Found	Peak Found	Peak Found	High	High	High	Not Found	High	0	1.591e-05	4.33	59.25	R.VETGVLKPGTVVVFAPANITTEVK.S	[267-290]		Used
[K].YYVTIIDAPGHR.[D]		A4V3Q6; C6TP87	A4V3Q6 [85-96]; C6TP87 [85-96]	24118425	1.39922e+07	1.4358e+07	358222016	203169624	211191976	5.20944e+06	Peak Found	Peak Found	Peak Found	High	High	High	Peak Found	High	0.003318	0.006081	1.6	39.72	K.YYVTIIDAPGHR.D	[85-96]		Used
[K].SGDAAIVNLVPSKPLCVEAFQEFPPLGR.[F]	1xCarbamidomethyl [C16]	Q8T3U3; C6TP87	C6TP87 [396-423]	6612422	14406790		354383264	191177792	201488176		Peak Found	Peak Found	Not Found	High	High	High	Not Found	High	0	9.391e-05	2.57	72.37	K.SGDAAIVNLVPSKPLCVEAFQEFPPLGR.F	[396-423]		Used
P47947	Troponin C, isoform 1 OS=Drosophila melanogaster GN=TpnC41C PE=2 SV=2	11	2	2	154	TpnC41C	0	High	High	High	High	High	High	Peak Found
Annotated Sequence	Modifications	Protein Accessions	Positions in Master Proteins	Abundance: F1: Sample, delta2-46 Myofibril	Abundance: F3: Sample, delta2-46 Myofibril	Abundance: F4: Sample, delta2-46 Myofibril	Abundance: F2: Control, WT Myofibril	Abundance: F5: Control, WT Myofibril	Abundance: F6: Control, WT Myofibril	Abundance: F7: Control, WT Thick Filament	Found in Sample: [S1] F1: Sample, delta2-46 Myofibril	Found in Sample: [S3] F3: Sample, delta2-46 Myofibril	Found in Sample: [S4] F4: Sample, delta2-46 Myofibril	Found in Sample: [S2] F2: Control, WT Myofibril	Found in Sample: [S5] F5: Control, WT Myofibril	Found in Sample: [S6] F6: Control, WT Myofibril	Found in Sample: [S7] F7: Control, WT Thick Filament	Confidence (by Search Engine): Sequest HT	Percolator q-Value (by Search Engine): Sequest HT	Percolator PEP (by Search Engine): Sequest HT	XCorr (by Search Engine): Sequest HT	Top Apex RT [min]	Sequence in Protein	Positions in Protein	Peptide Group Modifications in Protein	Quan Usage
[K].EQTALLR.[N]		P47947	P47947 [8-14]	575626176	391926592	394801280	316972608	204502448	215708080	2.2667e+06	High	High	High	High	High	High	Peak Found	High	0.004575	0.02576	1.43	21.42	K.EQTALLR.N	[8-14]		Used
[R].NAFNAFDPEK.[N]		P47947	P47947 [15-24]	364896896	272017888	271166592	205449344	138415200	151005456	4.33533e+06	Peak Found	Peak Found	Peak Found	Peak Found	Peak Found	High	Peak Found	High	0.004575	0.0235	1.06	38.08	R.NAFNAFDPEK.N	[15-24]		Used
Q9VNW6	CG7470, isoform A OS=Drosophila melanogaster GN=CG7470 PE=2 SV=1	6	3	3	776	CG7470	0	Peak Found	Peak Found	Peak Found	High	Peak Found	Peak Found	Peak Found
Annotated Sequence	Modifications	Protein Accessions	Positions in Master Proteins	Abundance: F1: Sample, delta2-46 Myofibril	Abundance: F3: Sample, delta2-46 Myofibril	Abundance: F4: Sample, delta2-46 Myofibril	Abundance: F2: Control, WT Myofibril	Abundance: F5: Control, WT Myofibril	Abundance: F6: Control, WT Myofibril	Abundance: F7: Control, WT Thick Filament	Found in Sample: [S1] F1: Sample, delta2-46 Myofibril	Found in Sample: [S3] F3: Sample, delta2-46 Myofibril	Found in Sample: [S4] F4: Sample, delta2-46 Myofibril	Found in Sample: [S2] F2: Control, WT Myofibril	Found in Sample: [S5] F5: Control, WT Myofibril	Found in Sample: [S6] F6: Control, WT Myofibril	Found in Sample: [S7] F7: Control, WT Thick Filament	Confidence (by Search Engine): Sequest HT	Percolator q-Value (by Search Engine): Sequest HT	Percolator PEP (by Search Engine): Sequest HT	XCorr (by Search Engine): Sequest HT	Top Apex RT [min]	Sequence in Protein	Positions in Protein	Peptide Group Modifications in Protein	Quan Usage
[K].EFDGATLEPR.[A]		Q9VNW6	Q9VNW6 [134-143]	2188087	1.43044e+06	885010	23456214	14999220	15856010	1.70957e+06	Peak Found	Peak Found	Peak Found	High	Peak Found	Peak Found	Peak Found	High	0.004128	0.01598	1.11	32.27	K.EFDGATLEPR.A	[134-143]		Used
[K].EALATVGAEHAVSLVSTR.[E]		Q9VNW6	Q9VNW6 [508-525]				27154652	15506986	17114868	1.36015e+06	Not Found	Not Found	Not Found	High	Peak Found	Peak Found	Peak Found	High	0.004575	0.02298	0.8	45.97	K.EALATVGAEHAVSLVSTR.E	[508-525]		Used
[R].LASIVEQVAECHLEGR.[E]	1xCarbamidomethyl [C11]	Q9VNW6	Q9VNW6 [81-96]				40740972	21716652		2.97439e+06	Not Found	Not Found	Not Found	High	Peak Found	Not Found	Peak Found	High	0.002867	0.003705	1.58	49.86	R.LASIVEQVAECHLEGR.E	[81-96]		Used
A8DYI6	Lethal (2) 03709, isoform E OS=Drosophila melanogaster GN=Phb2 PE=4 SV=1	5	1	0	338	l(2)03709; Phb2	0	Peak Found	Peak Found	Peak Found	High	Peak Found	Peak Found	Peak Found
Annotated Sequence	Modifications	Protein Accessions	Positions in Master Proteins	Abundance: F1: Sample, delta2-46 Myofibril	Abundance: F3: Sample, delta2-46 Myofibril	Abundance: F4: Sample, delta2-46 Myofibril	Abundance: F2: Control, WT Myofibril	Abundance: F5: Control, WT Myofibril	Abundance: F6: Control, WT Myofibril	Abundance: F7: Control, WT Thick Filament	Found in Sample: [S1] F1: Sample, delta2-46 Myofibril	Found in Sample: [S3] F3: Sample, delta2-46 Myofibril	Found in Sample: [S4] F4: Sample, delta2-46 Myofibril	Found in Sample: [S2] F2: Control, WT Myofibril	Found in Sample: [S5] F5: Control, WT Myofibril	Found in Sample: [S6] F6: Control, WT Myofibril	Found in Sample: [S7] F7: Control, WT Thick Filament	Confidence (by Search Engine): Sequest HT	Percolator q-Value (by Search Engine): Sequest HT	Percolator PEP (by Search Engine): Sequest HT	XCorr (by Search Engine): Sequest HT	Top Apex RT [min]	Sequence in Protein	Positions in Protein	Peptide Group Modifications in Protein	Quan Usage
[R].LGGIQSDIYSEGLHVR.[I]		Q0E924; A8DYI7; A8DYI6	A8DYI6 [57-72]	4225155	2.65877e+06	2742612	28439090	17292326	17967548	5692933	Peak Found	Peak Found	Peak Found	High	Peak Found	Peak Found	Peak Found	High	0.0009933	0.002193	1.38	45.22	R.LGGIQSDIYSEGLHVR.I	[57-72]		Used
Q26416	Adult cuticle protein 1 OS=Drosophila melanogaster GN=Acp1 PE=2 SV=1	20	1	1	135	Acp1	0	High	Peak Found	High	High	High	High	Peak Found
Annotated Sequence	Modifications	Protein Accessions	Positions in Master Proteins	Abundance: F1: Sample, delta2-46 Myofibril	Abundance: F3: Sample, delta2-46 Myofibril	Abundance: F4: Sample, delta2-46 Myofibril	Abundance: F2: Control, WT Myofibril	Abundance: F5: Control, WT Myofibril	Abundance: F6: Control, WT Myofibril	Abundance: F7: Control, WT Thick Filament	Found in Sample: [S1] F1: Sample, delta2-46 Myofibril	Found in Sample: [S3] F3: Sample, delta2-46 Myofibril	Found in Sample: [S4] F4: Sample, delta2-46 Myofibril	Found in Sample: [S2] F2: Control, WT Myofibril	Found in Sample: [S5] F5: Control, WT Myofibril	Found in Sample: [S6] F6: Control, WT Myofibril	Found in Sample: [S7] F7: Control, WT Thick Filament	Confidence (by Search Engine): Sequest HT	Percolator q-Value (by Search Engine): Sequest HT	Percolator PEP (by Search Engine): Sequest HT	XCorr (by Search Engine): Sequest HT	Top Apex RT [min]	Sequence in Protein	Positions in Protein	Peptide Group Modifications in Protein	Quan Usage
[R].GAIHTAPLAGHIQSVASINAAPAPGTL.[-]		Q26416	Q26416 [109-135]	321091936	176581508	192189450	1495995280	870368616	889472264	5572587	High	Peak Found	High	High	High	High	Peak Found	High	0	1.14e-05	5.45	51.84	R.GAIHTAPLAGHIQSVASINAAPAPGTL.-	[109-135]		Used
Q0IGZ1	IP05440p (Fragment) OS=Drosophila melanogaster GN=CG13026 PE=2 SV=1	10	1	0	127		0	Peak Found	High	High	High	High	High	Peak Found
Annotated Sequence	Modifications	Protein Accessions	Positions in Master Proteins	Abundance: F1: Sample, delta2-46 Myofibril	Abundance: F3: Sample, delta2-46 Myofibril	Abundance: F4: Sample, delta2-46 Myofibril	Abundance: F2: Control, WT Myofibril	Abundance: F5: Control, WT Myofibril	Abundance: F6: Control, WT Myofibril	Abundance: F7: Control, WT Thick Filament	Found in Sample: [S1] F1: Sample, delta2-46 Myofibril	Found in Sample: [S3] F3: Sample, delta2-46 Myofibril	Found in Sample: [S4] F4: Sample, delta2-46 Myofibril	Found in Sample: [S2] F2: Control, WT Myofibril	Found in Sample: [S5] F5: Control, WT Myofibril	Found in Sample: [S6] F6: Control, WT Myofibril	Found in Sample: [S7] F7: Control, WT Thick Filament	Confidence (by Search Engine): Sequest HT	Percolator q-Value (by Search Engine): Sequest HT	Percolator PEP (by Search Engine): Sequest HT	XCorr (by Search Engine): Sequest HT	Top Apex RT [min]	Sequence in Protein	Positions in Protein	Peptide Group Modifications in Protein	Quan Usage
[R].LVPVATSHQFVTR.[N]		Q0IGZ1; Q9VV95	Q0IGZ1 [54-66]	205874596	137009416	133935084	204681628	124006728	128744032	5.11426e+06	Peak Found	High	High	High	High	High	Peak Found	High	0.0008329	0.0004582	1.95	33.18	R.LVPVATSHQFVTR.N	[54-66]		Used
Q9VZG2	CG15006-PA OS=Drosophila melanogaster GN=Cpr64Aa PE=2 SV=1	33	5	5	192	Cpr64Aa	0	High	High	High	High	High	High	Peak Found
Annotated Sequence	Modifications	Protein Accessions	Positions in Master Proteins	Abundance: F1: Sample, delta2-46 Myofibril	Abundance: F3: Sample, delta2-46 Myofibril	Abundance: F4: Sample, delta2-46 Myofibril	Abundance: F2: Control, WT Myofibril	Abundance: F5: Control, WT Myofibril	Abundance: F6: Control, WT Myofibril	Abundance: F7: Control, WT Thick Filament	Found in Sample: [S1] F1: Sample, delta2-46 Myofibril	Found in Sample: [S3] F3: Sample, delta2-46 Myofibril	Found in Sample: [S4] F4: Sample, delta2-46 Myofibril	Found in Sample: [S2] F2: Control, WT Myofibril	Found in Sample: [S5] F5: Control, WT Myofibril	Found in Sample: [S6] F6: Control, WT Myofibril	Found in Sample: [S7] F7: Control, WT Thick Filament	Confidence (by Search Engine): Sequest HT	Percolator q-Value (by Search Engine): Sequest HT	Percolator PEP (by Search Engine): Sequest HT	XCorr (by Search Engine): Sequest HT	Top Apex RT [min]	Sequence in Protein	Positions in Protein	Peptide Group Modifications in Protein	Quan Usage
[R].IVEYTADPVHGFNAVVR.[R]		Q9VZG2	Q9VZG2 [101-117]	224801496	121854812	119921662	313207680	170891752	177577814	1.72146e+06	High	High	High	High	Peak Found	High	Peak Found	High	0.0008329	0.0008015	2.25	47.05	R.IVEYTADPVHGFNAVVR.R	[101-117]		Used
[K].LALPALSPLGYH.[-]		Q9VZG2	Q9VZG2 [181-192]	213674272	125561064	124141416	228047504	122918200	127149200	1.1285e+06	High	Peak Found	High	High	High	High	Peak Found	High	0.003673	0.01026	1.17	60.89	K.LALPALSPLGYH.-	[181-192]		Used
[K].VLAPAPLLHASPLVAK.[V]		Q9VZG2	Q9VZG2 [132-147]	181603664	108658176	104522016	146177152	80611832	84393648	692617	Peak Found	High	High	High	Peak Found	High	Peak Found	High	0.00338	0.009315	1.66	51.38	K.VLAPAPLLHASPLVAK.V	[132-147]		Used
[R].SGDVVQGAYSLIEADGTR.[R]		Q9VZG2	Q9VZG2 [82-99]	144078492	86901339	88672934	337469048	200937084	205156858	750934	High	High	High	High	High	High	Peak Found	High	0	6.537e-05	3.08	53.51	R.SGDVVQGAYSLIEADGTR.R	[82-99]		Used
[R].SGDVVQGAYSLIEADGTRR.[I]		Q9VZG2	Q9VZG2 [82-100]	72083464	44383248	44588328	105852616	60550012	65094932	510713	Peak Found	Peak Found	Peak Found	High	High	Peak Found	Peak Found	High	0.003836	0.01491	1.45	50.09	R.SGDVVQGAYSLIEADGTRR.I	[82-100]		Used
Q6NN28	RE21974p OS=Drosophila melanogaster GN=Tm1 PE=2 SV=1	39	12	0	285	Tm1	0	High	High	High	High	Peak Found	High	Peak Found
Annotated Sequence	Modifications	Protein Accessions	Positions in Master Proteins	Abundance: F1: Sample, delta2-46 Myofibril	Abundance: F3: Sample, delta2-46 Myofibril	Abundance: F4: Sample, delta2-46 Myofibril	Abundance: F2: Control, WT Myofibril	Abundance: F5: Control, WT Myofibril	Abundance: F6: Control, WT Myofibril	Abundance: F7: Control, WT Thick Filament	Found in Sample: [S1] F1: Sample, delta2-46 Myofibril	Found in Sample: [S3] F3: Sample, delta2-46 Myofibril	Found in Sample: [S4] F4: Sample, delta2-46 Myofibril	Found in Sample: [S2] F2: Control, WT Myofibril	Found in Sample: [S5] F5: Control, WT Myofibril	Found in Sample: [S6] F6: Control, WT Myofibril	Found in Sample: [S7] F7: Control, WT Thick Filament	Confidence (by Search Engine): Sequest HT	Percolator q-Value (by Search Engine): Sequest HT	Percolator PEP (by Search Engine): Sequest HT	XCorr (by Search Engine): Sequest HT	Top Apex RT [min]	Sequence in Protein	Positions in Protein	Peptide Group Modifications in Protein	Quan Usage
[K].IVELEEELR.[VL]		P06754; Q6LEH1; C1C3D3; Q058U3; P49455; Q6NN28; Q8IGY1; H1UUP7	Q058U3 [190-198]; P49455 [190-198]; Q6NN28 [190-198]	5261322760	3147875632	3128686840	3427868248	1976059568	2058408560	37169044	High	High	High	High	High	High	Peak Found	High	0.0008329	0.001408	1.99	40.84	K.IVELEEELR.V	[190-198]		Not Used
[R].IQLLEEDLER.[S]		Q95TA3; P06754; Q6LEH1; C1C3D3; Q058U3; P49455; Q6NN28; Q8IGY1; H1UUP7; Q8IG84	Q058U3 [92-101]; P49455 [92-101]; Q6NN28 [92-101]	4637308928	2862733056	2826263040	3069499392	1778055552	1870791040	36362856	High	High	High	High	High	High	High	High	0.0008329	0.0004157	2.44	45.57	R.IQLLEEDLER.S	[92-101]		Not Used
[K].ALQNAESEVAALNR.[R]		Q6LEH1; Q058U3; P49455; Q6NN28; H1UUP7	Q058U3 [77-90]; P49455 [77-90]; Q6NN28 [77-90]	4050257472	2697294432	2641444128	2735068096	1680689040	1739849728	3.6578e+07	High	High	High	High	High	High	Peak Found	High	0.0008329	0.0004207	2.52	37.64	K.ALQNAESEVAALNR.R	[77-90]		Not Used
[K].IQTVENELDQTQEALTLVTGK.[L]		P06754; Q6LEH1; Q058U3; P49455; Q6NN28; Q8IGY1; H1UUP7	Q058U3 [50-70]; P49455 [50-70]; Q6NN28 [50-70]	3154710592	1738385792	1754425088	1932404672	1059815520	1099230944	23010081	High	High	High	High	High	High	Peak Found	High	0	1.196e-06	5.04	66.6	K.IQTVENELDQTQEALTLVTGK.L	[50-70]		Not Used
[R].ALVCEQEAR.[D]	1xCarbamidomethyl [C4]	P06754; Q6LEH1; Q058U3; P49455; Q6NN28; Q8IGY1; H1UUP7	Q058U3 [22-30]; P49455 [22-30]; Q6NN28 [22-30]	2536236544	1682849152	1707272576	1559808128	986998400	1043210176	16869572	High	High	High	High	High	High	Peak Found	High	0.0008329	0.001326	1.95	18.44	R.ALVCEQEAR.D	[22-30]		Not Used
[K].KIQTVENELDQTQEALTLVTGK.[L]		P06754; Q6LEH1; Q058U3; P49455; Q6NN28; Q8IGY1; H1UUP7	Q058U3 [49-70]; P49455 [49-70]; Q6NN28 [49-70]	2174148992	1283276240	1279319968	1277202768	692816104	737972040	1.50327e+07	High	High	High	High	High	High	Peak Found	High	0	9.2e-05	4.98	61.76	K.KIQTVENELDQTQEALTLVTGK.L	[49-70]		Not Used
[K].SLEVSEEK.[A]		P06754; Q6LEH1; C1C3D3; Q058U3; P49455; Q6NN28; H1UUJ7; Q8IGY1; H1UUP7	Q058U3 [206-213]; P49455 [206-213]; Q6NN28 [206-213]; H1UUJ7 [206-213]	2042978560	1788654208	1812721536	1413063040	1158710016	1278566400	16124555	High	High	High	Peak Found	Peak Found	Peak Found	Peak Found	High	0.00369	0.01057	1.13	16.41	K.SLEVSEEK.A	[206-213]		Not Used
[K].LSEASQAADESER.[AI]		Q95TA3; P06754; C1C3D3; Q058U3; P49455; Q6NN28; Q8IGY1; H1UUP7; Q8IG84	Q058U3 [113-125]; P49455 [113-125]; Q6NN28 [113-125]	2000202880	1498540417	1451837824	1307955968	921624192	9.6454e+08	16837032	High	High	High	High	High	High	Peak Found	High	0.0008329	0.0007491	2.07	16.25	K.LSEASQAADESER.I	[113-125]		Not Used
[R].RIQLLEEDLER.[S]		Q95TA3; P06754; Q6LEH1; C1C3D3; Q058U3; P49455; Q6NN28; Q8IGY1; H1UUP7; Q8IG84	Q058U3 [91-101]; P49455 [91-101]; Q6NN28 [91-101]	5.85841e+08	347735312	348791968	419597568	231680928	243420448	2.08097e+06	High	High	High	High	High	High	Peak Found	High	0.00132	0.002521	2.74	41.53	R.RIQLLEEDLER.S	[91-101]		Not Used
[K].EVDRLEDDLVLEK.[E]		P06754; Q6NN28; Q8IGY1	Q6NN28 [252-264]	382286464	248528512	258387184	261316832	157583808	171694816	4.67305e+06	High	High	High	High	Peak Found	High	Peak Found	High	0.00369	0.01266	1.86	40.53	K.EVDRLEDDLVLEK.E	[252-264]		Used
[R].IQLLEEDLERSEER.[LS]		Q95TA3; P06754; Q6LEH1; C1C3D3; Q058U3; P49455; Q6NN28; Q8IGY1; H1UUP7; Q8IG84	Q058U3 [92-105]; P49455 [92-105]; Q6NN28 [92-105]	363280256	227669040	229371808	105138768	62534196	66080568	1774403	High	High	High	High	Peak Found	Peak Found	Peak Found	High	0.00338	0.007409	1.82	42.7	R.IQLLEEDLERSEER.L	[92-105]		Not Used
[R].AEKAEEEAR.[Q]		P06754; Q6LEH1; Q058U3; P49455; Q6NN28; Q8IGY1; H1UUP7	Q058U3 [36-44]; P49455 [36-44]; Q6NN28 [36-44]	84872144	96961120	93453640	49361140	52009860	52838056	274231	High	High	High	Peak Found	Peak Found	Peak Found	Peak Found	High	0.0009933	0.002144	1.74	3.05	R.AEKAEEEAR.Q	[36-44]		Not Used
Q6IHY5	CG34172, isoform A OS=Drosophila melanogaster GN=CG34172 PE=2 SV=1	21	1	1	62	CG34172	0	Peak Found	Peak Found	Peak Found	High	Peak Found	Peak Found	Peak Found
Annotated Sequence	Modifications	Protein Accessions	Positions in Master Proteins	Abundance: F1: Sample, delta2-46 Myofibril	Abundance: F3: Sample, delta2-46 Myofibril	Abundance: F4: Sample, delta2-46 Myofibril	Abundance: F2: Control, WT Myofibril	Abundance: F5: Control, WT Myofibril	Abundance: F6: Control, WT Myofibril	Abundance: F7: Control, WT Thick Filament	Found in Sample: [S1] F1: Sample, delta2-46 Myofibril	Found in Sample: [S3] F3: Sample, delta2-46 Myofibril	Found in Sample: [S4] F4: Sample, delta2-46 Myofibril	Found in Sample: [S2] F2: Control, WT Myofibril	Found in Sample: [S5] F5: Control, WT Myofibril	Found in Sample: [S6] F6: Control, WT Myofibril	Found in Sample: [S7] F7: Control, WT Thick Filament	Confidence (by Search Engine): Sequest HT	Percolator q-Value (by Search Engine): Sequest HT	Percolator PEP (by Search Engine): Sequest HT	XCorr (by Search Engine): Sequest HT	Top Apex RT [min]	Sequence in Protein	Positions in Protein	Peptide Group Modifications in Protein	Quan Usage
[K].VFQAVNELPVFLK.[G]		Q6IHY5	Q6IHY5 [13-25]	3.47457e+06	1.91706e+06	1.79197e+06	100608224	54485408	55920832	4635254	Peak Found	Peak Found	Peak Found	High	Peak Found	Peak Found	Peak Found	High	0.0009933	0.002285	1.28	65.54	K.VFQAVNELPVFLK.G	[13-25]		Used
Q8MYS9	RH70420p OS=Drosophila melanogaster GN=CG7203 PE=2 SV=1	19	1	0	145		0	High	High	Peak Found	High	High	High	Peak Found
Annotated Sequence	Modifications	Protein Accessions	Positions in Master Proteins	Abundance: F1: Sample, delta2-46 Myofibril	Abundance: F3: Sample, delta2-46 Myofibril	Abundance: F4: Sample, delta2-46 Myofibril	Abundance: F2: Control, WT Myofibril	Abundance: F5: Control, WT Myofibril	Abundance: F6: Control, WT Myofibril	Abundance: F7: Control, WT Thick Filament	Found in Sample: [S1] F1: Sample, delta2-46 Myofibril	Found in Sample: [S3] F3: Sample, delta2-46 Myofibril	Found in Sample: [S4] F4: Sample, delta2-46 Myofibril	Found in Sample: [S2] F2: Control, WT Myofibril	Found in Sample: [S5] F5: Control, WT Myofibril	Found in Sample: [S6] F6: Control, WT Myofibril	Found in Sample: [S7] F7: Control, WT Thick Filament	Confidence (by Search Engine): Sequest HT	Percolator q-Value (by Search Engine): Sequest HT	Percolator PEP (by Search Engine): Sequest HT	XCorr (by Search Engine): Sequest HT	Top Apex RT [min]	Sequence in Protein	Positions in Protein	Peptide Group Modifications in Protein	Quan Usage
[R].GAVHVAPLPGHVQSAASVNLEPAPGTW.[-]		Q9VLX9; Q8MYS9	Q8MYS9 [119-145]	168094970	96554603	96163262	765411096	438316752	457978708	4.37241e+06	High	High	Peak Found	High	High	High	Peak Found	High	0.0008329	0.0003822	3.15	53.73	R.GAVHVAPLPGHVQSAASVNLEPAPGTW.-	[119-145]		Used
Q7K5K3	CG11876, isoform A OS=Drosophila melanogaster GN=CG11876 PE=2 SV=1	4	1	0	365	CG11876	0	Peak Found	Peak Found	Not Found	High	Peak Found	Peak Found	Peak Found
Annotated Sequence	Modifications	Protein Accessions	Positions in Master Proteins	Abundance: F1: Sample, delta2-46 Myofibril	Abundance: F3: Sample, delta2-46 Myofibril	Abundance: F4: Sample, delta2-46 Myofibril	Abundance: F2: Control, WT Myofibril	Abundance: F5: Control, WT Myofibril	Abundance: F6: Control, WT Myofibril	Abundance: F7: Control, WT Thick Filament	Found in Sample: [S1] F1: Sample, delta2-46 Myofibril	Found in Sample: [S3] F3: Sample, delta2-46 Myofibril	Found in Sample: [S4] F4: Sample, delta2-46 Myofibril	Found in Sample: [S2] F2: Control, WT Myofibril	Found in Sample: [S5] F5: Control, WT Myofibril	Found in Sample: [S6] F6: Control, WT Myofibril	Found in Sample: [S7] F7: Control, WT Thick Filament	Confidence (by Search Engine): Sequest HT	Percolator q-Value (by Search Engine): Sequest HT	Percolator PEP (by Search Engine): Sequest HT	XCorr (by Search Engine): Sequest HT	Top Apex RT [min]	Sequence in Protein	Positions in Protein	Peptide Group Modifications in Protein	Quan Usage
[R].SIRPLDTATIFASVR.[K]		Q8IGJ4; Q7K5K3	Q7K5K3 [266-280]	2.56451e+06	1544906		33466396	20327620	20822178	4.12522e+06	Peak Found	Peak Found	Not Found	High	Peak Found	Peak Found	Peak Found	High	0.002867	0.004995	1.42	55.06	R.SIRPLDTATIFASVR.K	[266-280]		Used
Q9VGQ1	CG5214 OS=Drosophila melanogaster GN=CG5214 PE=2 SV=1	7	2	2	468	CG5214	0	Peak Found	Peak Found	Peak Found	High	High	High	Peak Found
[truncated: 496 more rows]
